# Supplementary material for: (R)-Doxylaminium (R,R)-tartrate
Source: Acta Crystallogr Sect E Struct Rep Online. 2012 Mar 14;68(Pt 4):o1054–5. doi: 10.1107/S160053681200935X (PMC3344015; doi:10.1107/S160053681200935X)
Supplement: Supplementary file 1 [file e-68-o1054-sup1.cif]

##############################################################################
#                                                                            #
# This CIF contains the data in a paper accepted for publication in          #
# Acta Crystallographica Section E. It conforms to the requirements of       #
# Notes for Authors for Acta Crystallographica Section E, and has been       #
# peer reviewed under the auspices of the IUCr Commission on Journals.       #
#                                                                            #
# Full details of the Crystallographic Information File format               #
# are given in the paper "The Crystallographic Information File (CIF):       #
# a New Standard Archive File for Crystallography" by S. R. Hall, F. H.      #
# Allen and I. D. Brown [Acta Cryst. (1991), A47, 655-685].                  #
#                                                                            #
# The current version of the core CIF dictionary is obtainable from          #
# ftp://ftp.iucr.org/pub/cif_core.dic.                                       #
#                                                                            #
# Software is freely available for graphical display of the structure(s)     #
# in this CIF. For information consult the CIF software page                 #
# http://www.iucr.org/resources/cif/software.                                #
#                                                                            #
# This file may be used for bona fide research purposes within the           #
# scientific community so long as proper attribution is given to the journal # 
# article from which it was obtained.                                        #
#                                                                            #
##############################################################################
data_I
_audit_creation_method     SHELXL-97
_chemical_name_systematic
;
(<i>R</i>)-dimethyl{2-[1-phenyl-1-(pyridin-2-yl)ethoxy]ethyl}azanium
(<i>R</i>,<i>R</i>)-3-carboxy-2,3-dihydroxypropanoate
;
_chemical_name_common
;
(<i>R</i>)-Doxylaminium (<i>R</i>,<i>R</i>)-tartrate
;
_chemical_formula_moiety     'C17 H23 N2 O +, C4 H5 O6 -'
_chemical_formula_sum     'C21 H28 N2 O7'
_chemical_formula_iupac     'C17 H23 N2 O +, C4 H5 O6 -'
_chemical_formula_weight     420.45
_chemical_melting_point     ?
_symmetry_cell_setting     monoclinic
_symmetry_space_group_name_H-M     'P 21'
loop_
    _symmetry_equiv_pos_as_xyz
    'x, y, z'
    '-x, y+1/2, -z'
_cell_length_a     7.4419(4)
_cell_length_b     18.4394(8)
_cell_length_c     8.3517(4)
_cell_angle_alpha     90.00
_cell_angle_beta     108.301(5)
_cell_angle_gamma     90.00
_cell_volume     1088.09(9)
_cell_formula_units_Z     2
_cell_measurement_reflns_used     1885
_cell_measurement_theta_min     2.8772
_cell_measurement_theta_max     27.8252
_cell_measurement_temperature     295(2)
_exptl_crystal_description     block
_exptl_crystal_colour     colourless
_exptl_crystal_size_max     0.35
_exptl_crystal_size_mid     0.2
_exptl_crystal_size_min     0.15
_exptl_crystal_density_diffrn     1.283
_exptl_crystal_density_meas     ?
_exptl_crystal_density_method     'not measured'
_exptl_crystal_F_000     448
_exptl_absorpt_coefficient_mu     0.097
_exptl_absorpt_correction_type     multi-scan
_exptl_absorpt_process_details     '(CrysAlis PRO; Agilent, 2011)'
_exptl_absorpt_correction_T_min     0.99123
_exptl_absorpt_correction_T_max     1.00000
_exptl_special_details     ?
_diffrn_ambient_temperature     295(2)
_diffrn_radiation_type     'Mo K\a'
_diffrn_radiation_wavelength     0.7107
_diffrn_radiation_source     'Enhance (Mo) X-ray Source'
_diffrn_radiation_monochromator     'graphite'
_diffrn_measurement_device_type     'Agilent Xcalibur Eos'
_diffrn_measurement_method     '\w scan'
_diffrn_detector_area_resol_mean     16.1544
_diffrn_reflns_number     4562
_diffrn_reflns_av_R_equivalents     0.0105
_diffrn_reflns_av_sigmaI/netI     0.0271
_diffrn_reflns_theta_min     2.88
_diffrn_reflns_theta_max     27.88
_diffrn_reflns_theta_full     25.00
_diffrn_measured_fraction_theta_max     0.858
_diffrn_measured_fraction_theta_full     0.985
_diffrn_reflns_limit_h_min     -5
_diffrn_reflns_limit_h_max     9
_diffrn_reflns_limit_k_min     -23
_diffrn_reflns_limit_k_max     19
_diffrn_reflns_limit_l_min     -10
_diffrn_reflns_limit_l_max     10
_refine_special_details
;
Refinement of <i>F</i>^2^ against ALL reflections. The weighted <i>R</i>-factor
<i>wR</i> and goodness of fit <i>S</i> are based on <i>F</i>^2^, conventional
<i>R</i>-factors <i>R</i> are based on <i>F</i>, with <i>F</i> set to zero for
negative <i>F</i>^2^. The threshold expression of <i>F</i>^2^ >
\s(<i>F</i>^2^) is used only for calculating <i>R</i>-factors(gt) <i>etc</i>.
and is not relevant to the choice of reflections for refinement.
<i>R</i>-factors based on <i>F</i>^2^ are statistically about twice as large
as those based on <i>F</i>, and <i>R</i>- factors based on ALL data will be
even larger.
;
_reflns_number_total     3539
_reflns_number_gt     3228
_reflns_threshold_expression     I>2sigma(I)
_refine_ls_structure_factor_coef     Fsqd
_refine_ls_matrix_type     full
_refine_ls_R_factor_all     0.0406
_refine_ls_R_factor_gt     0.0354
_refine_ls_wR_factor_gt     0.0752
_refine_ls_wR_factor_ref     0.0790
_refine_ls_goodness_of_fit_ref     1.063
_refine_ls_restrained_S_all     1.063
_refine_ls_number_reflns     3539
_refine_ls_number_parameters     290
_refine_ls_number_restraints     1
_refine_ls_hydrogen_treatment     mixed
_refine_ls_weighting_scheme     calc
_refine_ls_weighting_details
         'calc w=1/[\s^2^(Fo^2^)+(0.0316P)^2^+0.1652P] where P=(Fo^2^+2Fc^2^)/3'
_atom_sites_solution_hydrogens     geom
_atom_sites_solution_primary     direct
_atom_sites_solution_secondary     difmap
_refine_ls_shift/su_max     0.001
_refine_ls_shift/su_mean     0.000
_refine_diff_density_max     0.114
_refine_diff_density_min     -0.163
_refine_ls_extinction_method     none
_refine_ls_extinction_coef     .
loop_
    _atom_type_symbol
    _atom_type_description
    _atom_type_scat_dispersion_real
    _atom_type_scat_dispersion_imag
    _atom_type_scat_source
    'C' 'C' 0.0033 0.0016
                         'International Tables Vol C Tables 4.2.6.8 and 6.1.1.4'
    'H' 'H' 0.0000 0.0000
                         'International Tables Vol C Tables 4.2.6.8 and 6.1.1.4'
    'N' 'N' 0.0061 0.0033
                         'International Tables Vol C Tables 4.2.6.8 and 6.1.1.4'
    'O' 'O' 0.0106 0.0060
                         'International Tables Vol C Tables 4.2.6.8 and 6.1.1.4'
_computing_data_collection     'CrysAlis PRO (Agilent, 2011)'
_computing_cell_refinement     'CrysAlis PRO (Agilent, 2011)'
_computing_data_reduction     'CrysAlis PRO (Agilent, 2011)'
_computing_structure_solution     'SIR92 (Altomare <i>et al.</i>, 1993)'
_computing_structure_refinement     'SHELXL97 (Sheldrick, 2008)'
_computing_molecular_graphics     'XP (Sheldrick, 2008)'
_computing_publication_material     'SHELXL97 (Sheldrick, 2008)'
loop_
    _atom_site_type_symbol
    _atom_site_label
    _atom_site_fract_x
    _atom_site_fract_y
    _atom_site_fract_z
    _atom_site_U_iso_or_equiv
    _atom_site_adp_type
    _atom_site_calc_flag
    _atom_site_refinement_flags
    _atom_site_occupancy
    _atom_site_symmetry_multiplicity
    _atom_site_disorder_assembly
    _atom_site_disorder_group
    C C1 0.4272(3) 0.67447(11) 0.6599(2) 0.0349(5) Uani d . 1 1 . .
    C C11 0.3002(4) 0.71964(15) 0.7339(3) 0.0537(6) Uani d . 1 1 . .
    H H11A 0.1778 0.7251 0.6511 0.081 Uiso calc R 1 1 . .
    H H11B 0.3559 0.7666 0.7654 0.081 Uiso calc R 1 1 . .
    H H11C 0.2870 0.6956 0.8316 0.081 Uiso calc R 1 1 . .
    C C21 0.4472(3) 0.70427(11) 0.4958(3) 0.0372(5) Uani d . 1 1 . .
    C C22 0.5716(4) 0.67112(15) 0.4264(3) 0.0524(6) Uani d . 1 1 . .
    H H22 0.6417 0.6313 0.4799 0.063 Uiso calc R 1 1 . .
    C C23 0.5930(5) 0.69689(19) 0.2769(4) 0.0790(10) Uani d . 1 1 . .
    H H23 0.6777 0.6744 0.2313 0.095 Uiso calc R 1 1 . .
    C C24 0.4894(6) 0.7554(2) 0.1966(4) 0.0884(13) Uani d . 1 1 . .
    H H24 0.5045 0.7727 0.0970 0.106 Uiso calc R 1 1 . .
    C C25 0.3652(6) 0.78785(17) 0.2625(4) 0.0791(11) Uani d . 1 1 . .
    H H25 0.2945 0.8273 0.2075 0.095 Uiso calc R 1 1 . .
    C C26 0.3427(4) 0.76266(14) 0.4116(3) 0.0562(7) Uani d . 1 1 . .
    H H26 0.2565 0.7852 0.4553 0.067 Uiso calc R 1 1 . .
    C C31 0.6242(3) 0.66822(12) 0.7900(2) 0.0345(4) Uani d . 1 1 . .
    N N32 0.7191(3) 0.73082(10) 0.8328(2) 0.0462(5) Uani d . 1 1 . .
    C C33 0.8949(4) 0.72791(14) 0.9414(3) 0.0574(7) Uani d . 1 1 . .
    H H33 0.9616 0.7712 0.9701 0.069 Uiso calc R 1 1 . .
    C C34 0.9824(3) 0.66531(15) 1.0129(3) 0.0504(6) Uani d . 1 1 . .
    H H34 1.1049 0.6659 1.0880 0.061 Uiso calc R 1 1 . .
    C C35 0.8848(4) 0.60232(14) 0.9705(3) 0.0536(7) Uani d . 1 1 . .
    H H35 0.9394 0.5587 1.0171 0.064 Uiso calc R 1 1 . .
    C C36 0.7034(3) 0.60348(13) 0.8576(3) 0.0477(6) Uani d . 1 1 . .
    H H36 0.6354 0.5606 0.8277 0.057 Uiso calc R 1 1 . .
    O O41 0.3570(2) 0.60073(8) 0.63556(17) 0.0390(4) Uani d . 1 1 . .
    C C42 0.1862(3) 0.58833(13) 0.5017(3) 0.0426(5) Uani d . 1 1 . .
    H H42A 0.2110 0.5902 0.3945 0.051 Uiso calc R 1 1 . .
    H H42B 0.0949 0.6258 0.5019 0.051 Uiso calc R 1 1 . .
    C C43 0.1071(3) 0.51528(13) 0.5234(3) 0.0464(6) Uani d . 1 1 . .
    H H43A 0.1131 0.5100 0.6405 0.056 Uiso calc R 1 1 . .
    H H43B -0.0253 0.5141 0.4559 0.056 Uiso calc R 1 1 . .
    N N44 0.2040(3) 0.45177(11) 0.4760(2) 0.0503(5) Uani d . 1 1 . .
    H H44 0.193(4) 0.4545(15) 0.371(3) 0.057(7) Uiso d . 1 1 . .
    C C45 0.1053(6) 0.38380(16) 0.4956(4) 0.0868(11) Uani d . 1 1 . .
    H H45A 0.1210 0.3759 0.6128 0.130 Uiso calc R 1 1 . .
    H H45B 0.1582 0.3437 0.4524 0.130 Uiso calc R 1 1 . .
    H H45C -0.0270 0.3879 0.4341 0.130 Uiso calc R 1 1 . .
    C C46 0.4095(4) 0.44705(16) 0.5709(3) 0.0659(8) Uani d . 1 1 . .
    H H46A 0.4265 0.4436 0.6894 0.099 Uiso calc R 1 1 . .
    H H46B 0.4725 0.4896 0.5493 0.099 Uiso calc R 1 1 . .
    H H46C 0.4621 0.4049 0.5351 0.099 Uiso calc R 1 1 . .
    C C1A 0.0805(3) 0.41864(11) 0.0025(2) 0.0315(4) Uani d . 1 1 . .
    O O11A -0.0017(2) 0.42724(10) -0.14690(18) 0.0513(4) Uani d . 1 1 . .
    O O12A 0.00315(19) 0.41842(9) 0.12021(18) 0.0435(4) Uani d . 1 1 . .
    C C2A 0.2953(3) 0.40945(11) 0.0626(2) 0.0304(4) Uani d . 1 1 . .
    H H2A 0.3307 0.3787 -0.0184 0.036 Uiso calc R 1 1 . .
    O O2A 0.3691(2) 0.37835(9) 0.22459(18) 0.0396(4) Uani d . 1 1 . .
    H H2A1 0.344(5) 0.331(2) 0.219(4) 0.095(12) Uiso d . 1 1 . .
    C C3A 0.3858(3) 0.48319(11) 0.0658(3) 0.0335(4) Uani d . 1 1 . .
    H H3A 0.3418 0.5043 -0.0476 0.040 Uiso calc R 1 1 . .
    O O3A 0.3330(2) 0.52934(9) 0.1788(2) 0.0472(4) Uani d . 1 1 . .
    H H3A1 0.431(4) 0.5477(17) 0.236(4) 0.070(10) Uiso d . 1 1 . .
    C C4A 0.5998(3) 0.47547(12) 0.1202(3) 0.0360(5) Uani d . 1 1 . .
    O O41A 0.6965(2) 0.50948(10) 0.2428(2) 0.0549(5) Uani d . 1 1 . .
    O O42A 0.6590(2) 0.43365(9) 0.0257(2) 0.0470(4) Uani d . 1 1 . .
    H H42 0.816(5) 0.4273(19) 0.067(4) 0.095(10) Uiso d . 1 1 . .
loop_
    _atom_site_aniso_label
    _atom_site_aniso_U_11
    _atom_site_aniso_U_22
    _atom_site_aniso_U_33
    _atom_site_aniso_U_12
    _atom_site_aniso_U_13
    _atom_site_aniso_U_23
    C1 0.0333(10) 0.0350(12) 0.0343(10) -0.0003(10) 0.0076(8) -0.0030(9)
    C11 0.0449(13) 0.0630(17) 0.0533(14) 0.0032(13) 0.0154(11) -0.0132(12)
    C21 0.0427(12) 0.0327(11) 0.0315(10) -0.0088(10) 0.0047(9) -0.0027(8)
    C22 0.0659(16) 0.0510(14) 0.0456(13) -0.0069(14) 0.0252(12) -0.0047(11)
    C23 0.110(3) 0.082(2) 0.0596(18) -0.041(2) 0.0468(19) -0.0242(17)
    C24 0.135(3) 0.084(3) 0.0394(15) -0.070(2) 0.0173(19) -0.0019(16)
    C25 0.104(3) 0.0553(19) 0.0509(17) -0.0315(19) -0.0144(17) 0.0186(14)
    C26 0.0590(16) 0.0426(14) 0.0527(14) -0.0067(13) -0.0030(12) 0.0058(11)
    C31 0.0364(11) 0.0334(11) 0.0343(10) -0.0040(10) 0.0119(8) -0.0004(9)
    N32 0.0458(11) 0.0314(10) 0.0516(11) -0.0025(9) 0.0012(9) -0.0018(8)
    C33 0.0480(14) 0.0370(13) 0.0696(17) -0.0080(12) -0.0069(13) -0.0025(12)
    C34 0.0364(12) 0.0471(14) 0.0565(14) -0.0046(12) -0.0016(10) 0.0051(11)
    C35 0.0496(14) 0.0397(14) 0.0600(15) 0.0014(12) 0.0007(12) 0.0134(11)
    C36 0.0441(13) 0.0355(13) 0.0531(13) -0.0067(11) 0.0003(11) 0.0055(10)
    O41 0.0360(8) 0.0380(9) 0.0358(7) -0.0070(7) 0.0007(6) 0.0027(6)
    C42 0.0364(12) 0.0467(13) 0.0384(11) -0.0038(11) 0.0026(9) -0.0004(10)
    C43 0.0421(13) 0.0539(15) 0.0386(12) -0.0148(12) 0.0060(10) -0.0045(11)
    N44 0.0770(15) 0.0429(11) 0.0271(10) -0.0149(11) 0.0106(10) -0.0013(8)
    C45 0.159(3) 0.0560(17) 0.0523(16) -0.046(2) 0.043(2) -0.0080(13)
    C46 0.082(2) 0.0551(16) 0.0463(15) 0.0186(15) -0.0007(14) -0.0058(12)
    C1A 0.0257(9) 0.0330(11) 0.0360(10) -0.0023(9) 0.0100(8) -0.0020(9)
    O11A 0.0340(7) 0.0819(13) 0.0354(8) 0.0022(8) 0.0070(7) 0.0005(8)
    O12A 0.0272(7) 0.0677(11) 0.0392(8) 0.0042(7) 0.0155(6) 0.0038(8)
    C2A 0.0249(9) 0.0335(11) 0.0330(10) 0.0038(9) 0.0098(8) -0.0039(8)
    O2A 0.0344(8) 0.0369(9) 0.0412(8) 0.0017(7) 0.0029(6) 0.0025(7)
    C3A 0.0263(10) 0.0377(11) 0.0361(10) 0.0010(9) 0.0093(8) -0.0033(9)
    O3A 0.0347(9) 0.0432(10) 0.0643(11) 0.0004(8) 0.0161(8) -0.0182(8)
    C4A 0.0256(10) 0.0416(12) 0.0420(11) -0.0048(10) 0.0125(9) 0.0004(10)
    O41A 0.0317(8) 0.0688(12) 0.0575(10) -0.0053(8) 0.0042(7) -0.0198(9)
    O42A 0.0244(7) 0.0647(11) 0.0551(9) -0.0016(7) 0.0172(7) -0.0156(8)
_geom_special_details
;
All s.u.'s (except the s.u. in the dihedral angle between two l.s. planes) are
estimated using the full covariance matrix. The cell s.u.'s are taken into
account individually in the estimation of s.u.'s in distances, angles and
torsion angles; correlations between s.u.'s in cell parameters are only used
when they are defined by crystal symmetry. An approximate (isotropic)
treatment of cell s.u.'s is used for estimating s.u.'s involving l.s. planes.
;
loop_
    _geom_bond_atom_site_label_1
    _geom_bond_atom_site_label_2
    _geom_bond_site_symmetry_2
    _geom_bond_distance
    _geom_bond_publ_flag
    C1 O41 . 1.448(2) ?
    C1 C21 . 1.526(3) ?
    C1 C11 . 1.528(3) ?
    C1 C31 . 1.531(3) ?
    C11 H11A . 0.9600 ?
    C11 H11B . 0.9600 ?
    C11 H11C . 0.9600 ?
    C21 C22 . 1.380(3) ?
    C21 C26 . 1.384(3) ?
    C22 C23 . 1.390(4) ?
    C22 H22 . 0.9300 ?
    C23 C24 . 1.372(5) ?
    C23 H23 . 0.9300 ?
    C24 C25 . 1.356(5) ?
    C24 H24 . 0.9300 ?
    C25 C26 . 1.387(4) ?
    C25 H25 . 0.9300 ?
    C26 H26 . 0.9300 ?
    C31 N32 . 1.342(3) ?
    C31 C36 . 1.372(3) ?
    N32 C33 . 1.339(3) ?
    C33 C34 . 1.367(4) ?
    C33 H33 . 0.9300 ?
    C34 C35 . 1.357(4) ?
    C34 H34 . 0.9300 ?
    C35 C36 . 1.383(3) ?
    C35 H35 . 0.9300 ?
    C36 H36 . 0.9300 ?
    O41 C42 . 1.423(2) ?
    C42 C43 . 1.503(3) ?
    C42 H42A . 0.9700 ?
    C42 H42B . 0.9700 ?
    C43 N44 . 1.492(3) ?
    C43 H43A . 0.9700 ?
    C43 H43B . 0.9700 ?
    N44 C45 . 1.487(3) ?
    N44 C46 . 1.488(3) ?
    N44 H44 . 0.86(3) ?
    C45 H45A . 0.9600 ?
    C45 H45B . 0.9600 ?
    C45 H45C . 0.9600 ?
    C46 H46A . 0.9600 ?
    C46 H46B . 0.9600 ?
    C46 H46C . 0.9600 ?
    C1A O11A . 1.216(2) ?
    C1A O12A . 1.285(2) ?
    C1A C2A . 1.527(3) ?
    C2A O2A . 1.412(2) ?
    C2A C3A . 1.514(3) ?
    C2A H2A . 0.9800 ?
    O2A H2A1 . 0.89(4) ?
    C3A O3A . 1.415(3) ?
    C3A C4A . 1.519(3) ?
    C3A H3A . 0.9800 ?
    O3A H3A1 . 0.81(3) ?
    C4A O41A . 1.223(2) ?
    C4A O42A . 1.277(2) ?
    O42A H42 . 1.12(3) ?
loop_
    _geom_angle_atom_site_label_1
    _geom_angle_atom_site_label_2
    _geom_angle_atom_site_label_3
    _geom_angle_site_symmetry_1
    _geom_angle_site_symmetry_3
    _geom_angle
    _geom_angle_publ_flag
    O41 C1 C21 . . 110.18(16) ?
    O41 C1 C11 . . 109.08(18) ?
    C21 C1 C11 . . 114.45(19) ?
    O41 C1 C31 . . 104.58(16) ?
    C21 C1 C31 . . 108.82(17) ?
    C11 C1 C31 . . 109.26(17) ?
    C1 C11 H11A . . 109.5 ?
    C1 C11 H11B . . 109.5 ?
    H11A C11 H11B . . 109.5 ?
    C1 C11 H11C . . 109.5 ?
    H11A C11 H11C . . 109.5 ?
    H11B C11 H11C . . 109.5 ?
    C22 C21 C26 . . 118.4(2) ?
    C22 C21 C1 . . 119.0(2) ?
    C26 C21 C1 . . 122.6(2) ?
    C21 C22 C23 . . 120.4(3) ?
    C21 C22 H22 . . 119.8 ?
    C23 C22 H22 . . 119.8 ?
    C24 C23 C22 . . 120.2(3) ?
    C24 C23 H23 . . 119.9 ?
    C22 C23 H23 . . 119.9 ?
    C25 C24 C23 . . 119.9(3) ?
    C25 C24 H24 . . 120.0 ?
    C23 C24 H24 . . 120.0 ?
    C24 C25 C26 . . 120.4(3) ?
    C24 C25 H25 . . 119.8 ?
    C26 C25 H25 . . 119.8 ?
    C21 C26 C25 . . 120.6(3) ?
    C21 C26 H26 . . 119.7 ?
    C25 C26 H26 . . 119.7 ?
    N32 C31 C36 . . 121.09(19) ?
    N32 C31 C1 . . 115.55(18) ?
    C36 C31 C1 . . 123.34(19) ?
    C33 N32 C31 . . 117.84(19) ?
    N32 C33 C34 . . 124.1(2) ?
    N32 C33 H33 . . 118.0 ?
    C34 C33 H33 . . 118.0 ?
    C35 C34 C33 . . 117.8(2) ?
    C35 C34 H34 . . 121.1 ?
    C33 C34 H34 . . 121.1 ?
    C34 C35 C36 . . 119.5(2) ?
    C34 C35 H35 . . 120.2 ?
    C36 C35 H35 . . 120.2 ?
    C31 C36 C35 . . 119.7(2) ?
    C31 C36 H36 . . 120.1 ?
    C35 C36 H36 . . 120.1 ?
    C42 O41 C1 . . 117.05(15) ?
    O41 C42 C43 . . 109.65(18) ?
    O41 C42 H42A . . 109.7 ?
    C43 C42 H42A . . 109.7 ?
    O41 C42 H42B . . 109.7 ?
    C43 C42 H42B . . 109.7 ?
    H42A C42 H42B . . 108.2 ?
    N44 C43 C42 . . 115.6(2) ?
    N44 C43 H43A . . 108.4 ?
    C42 C43 H43A . . 108.4 ?
    N44 C43 H43B . . 108.4 ?
    C42 C43 H43B . . 108.4 ?
    H43A C43 H43B . . 107.4 ?
    C45 N44 C46 . . 110.7(3) ?
    C45 N44 C43 . . 109.6(2) ?
    C46 N44 C43 . . 113.97(18) ?
    C45 N44 H44 . . 105.8(18) ?
    C46 N44 H44 . . 107.3(17) ?
    C43 N44 H44 . . 109.1(18) ?
    N44 C45 H45A . . 109.5 ?
    N44 C45 H45B . . 109.5 ?
    H45A C45 H45B . . 109.5 ?
    N44 C45 H45C . . 109.5 ?
    H45A C45 H45C . . 109.5 ?
    H45B C45 H45C . . 109.5 ?
    N44 C46 H46A . . 109.5 ?
    N44 C46 H46B . . 109.5 ?
    H46A C46 H46B . . 109.5 ?
    N44 C46 H46C . . 109.5 ?
    H46A C46 H46C . . 109.5 ?
    H46B C46 H46C . . 109.5 ?
    O11A C1A O12A . . 125.72(18) ?
    O11A C1A C2A . . 119.27(17) ?
    O12A C1A C2A . . 114.98(16) ?
    O2A C2A C3A . . 108.10(16) ?
    O2A C2A C1A . . 114.32(16) ?
    C3A C2A C1A . . 108.68(16) ?
    O2A C2A H2A . . 108.5 ?
    C3A C2A H2A . . 108.5 ?
    C1A C2A H2A . . 108.5 ?
    C2A O2A H2A1 . . 110(2) ?
    O3A C3A C2A . . 109.67(17) ?
    O3A C3A C4A . . 109.98(16) ?
    C2A C3A C4A . . 109.87(17) ?
    O3A C3A H3A . . 109.1 ?
    C2A C3A H3A . . 109.1 ?
    C4A C3A H3A . . 109.1 ?
    C3A O3A H3A1 . . 105(2) ?
    O41A C4A O42A . . 126.91(19) ?
    O41A C4A C3A . . 119.19(19) ?
    O42A C4A C3A . . 113.88(17) ?
    C4A O42A H42 . . 113.8(17) ?
loop_
    _geom_torsion_atom_site_label_1
    _geom_torsion_atom_site_label_2
    _geom_torsion_atom_site_label_3
    _geom_torsion_atom_site_label_4
    _geom_torsion_site_symmetry_1
    _geom_torsion_site_symmetry_2
    _geom_torsion_site_symmetry_3
    _geom_torsion_site_symmetry_4
    _geom_torsion
    _geom_torsion_publ_flag
    O41 C1 C21 C22 . . . . -62.2(3) ?
    C11 C1 C21 C22 . . . . 174.4(2) ?
    C31 C1 C21 C22 . . . . 51.9(3) ?
    O41 C1 C21 C26 . . . . 116.5(2) ?
    C11 C1 C21 C26 . . . . -6.8(3) ?
    C31 C1 C21 C26 . . . . -129.4(2) ?
    C26 C21 C22 C23 . . . . 1.1(4) ?
    C1 C21 C22 C23 . . . . 179.9(2) ?
    C21 C22 C23 C24 . . . . -0.4(4) ?
    C22 C23 C24 C25 . . . . -0.4(5) ?
    C23 C24 C25 C26 . . . . 0.4(4) ?
    C22 C21 C26 C25 . . . . -1.1(4) ?
    C1 C21 C26 C25 . . . . -179.8(2) ?
    C24 C25 C26 C21 . . . . 0.3(4) ?
    O41 C1 C31 N32 . . . . 179.69(18) ?
    C21 C1 C31 N32 . . . . 62.0(2) ?
    C11 C1 C31 N32 . . . . -63.6(2) ?
    O41 C1 C31 C36 . . . . 1.0(3) ?
    C21 C1 C31 C36 . . . . -116.7(2) ?
    C11 C1 C31 C36 . . . . 117.7(2) ?
    C36 C31 N32 C33 . . . . 1.1(3) ?
    C1 C31 N32 C33 . . . . -177.6(2) ?
    C31 N32 C33 C34 . . . . -0.9(4) ?
    N32 C33 C34 C35 . . . . 0.1(4) ?
    C33 C34 C35 C36 . . . . 0.4(4) ?
    N32 C31 C36 C35 . . . . -0.7(4) ?
    C1 C31 C36 C35 . . . . 177.9(2) ?
    C34 C35 C36 C31 . . . . -0.1(4) ?
    C21 C1 O41 C42 . . . . -54.2(2) ?
    C11 C1 O41 C42 . . . . 72.3(2) ?
    C31 C1 O41 C42 . . . . -170.96(17) ?
    C1 O41 C42 C43 . . . . -164.77(18) ?
    O41 C42 C43 N44 . . . . -76.6(2) ?
    C42 C43 N44 C45 . . . . -177.2(2) ?
    C42 C43 N44 C46 . . . . 58.2(3) ?
    O11A C1A C2A O2A . . . . -161.60(19) ?
    O12A C1A C2A O2A . . . . 20.3(3) ?
    O11A C1A C2A C3A . . . . 77.6(2) ?
    O12A C1A C2A C3A . . . . -100.6(2) ?
    O2A C2A C3A O3A . . . . -63.9(2) ?
    C1A C2A C3A O3A . . . . 60.7(2) ?
    O2A C2A C3A C4A . . . . 57.1(2) ?
    C1A C2A C3A C4A . . . . -178.33(16) ?
    O3A C3A C4A O41A . . . . -2.5(3) ?
    C2A C3A C4A O41A . . . . -123.3(2) ?
    O3A C3A C4A O42A . . . . 179.04(18) ?
    C2A C3A C4A O42A . . . . 58.2(2) ?
loop_
    _geom_hbond_atom_site_label_D
    _geom_hbond_atom_site_label_H
    _geom_hbond_atom_site_label_A
    _geom_hbond_site_symmetry_A
    _geom_hbond_distance_DH
    _geom_hbond_distance_HA
    _geom_hbond_distance_DA
    _geom_hbond_angle_DHA
    C42 H42A O3A . 0.97 2.52 3.391(3) 149.3
    C43 H43B O41A 1_455 0.97 2.27 3.217(3) 165.3
    N44 H44 O12A . 0.86(3) 2.23(3) 2.942(2) 140(2)
    C46 H46C O2A . 0.96 2.51 3.084(3) 118.1
    O2A H2A1 N32 2_646 0.89(4) 1.92(4) 2.804(2) 171(3)
    O3A H3A1 O41A . 0.81(3) 2.08(3) 2.613(2) 123(3)
    O42A H42 O12A 1_655 1.12(3) 1.33(3) 2.4475(18) 178(3)
_iucr_refine_instructions_details
;
TITL hsy105 in P 1 21 1
CELL  0.71073   7.4419  18.4394   8.3517   90.000  108.301   90.000
ZERR     2.00   0.0004   0.0008   0.0004    0.000    0.005    0.000
LATT  -1
SYMM  - X, 1/2 + Y, - Z
SFAC  C    H    N    O
UNIT  42   56   4    14
FMAP   2
PLAN  -10
bond $h
conf
mpla c31 n32 c33 c34 c35 c36
mpla c21 c22 c23 c24 c25 c26
mpla 4 o41 c42 c43 n44 c45 c46
mpla 4 c1a o11a o12a c2a o2a
mpla 4 c3a c4a o41a o42a o3a
ACTA    50.00
eqiv $1 -1+x,y,z
htab c42 o3a
htab c43 o41a_$1
htab n44 o12a
htab c46 o2a
eqiv $2 1-x,-.5+y,1-z
htab o2a n32_$2
htab o3a o41a
eqiv $3 1+x,y,z
htab o42a o12a_$3
L.S.   4
WGHT    0.031600    0.165200
FVAR       8.57318
C1    1    0.427166    0.674466    0.659863    11.00000    0.03333    0.03503 =
         0.03431   -0.00301    0.00765   -0.00030
C11   1    0.300170    0.719638    0.733873    11.00000    0.04494    0.06297 =
         0.05332   -0.01316    0.01542    0.00319
AFIX 137
H11A  2    0.177814    0.725104    0.651138    11.00000   -1.50000
H11B  2    0.355917    0.766565    0.765407    11.00000   -1.50000
H11C  2    0.287010    0.695618    0.831564    11.00000   -1.50000
AFIX   0
C21   1    0.447193    0.704269    0.495807    11.00000    0.04269    0.03270 =
         0.03154   -0.00271    0.00474   -0.00879
C22   1    0.571626    0.671118    0.426362    11.00000    0.06591    0.05102 =
         0.04563   -0.00469    0.02520   -0.00692
AFIX  43
H22   2    0.641673    0.631276    0.479877    11.00000   -1.20000
AFIX   0
C23   1    0.592944    0.696891    0.276941    11.00000    0.10950    0.08220 =
         0.05959   -0.02422    0.04679   -0.04094
AFIX  43
H23   2    0.677640    0.674424    0.231320    11.00000   -1.20000
AFIX   0
C24   1    0.489419    0.755363    0.196598    11.00000    0.13482    0.08404 =
         0.03934   -0.00191    0.01723   -0.06990
AFIX  43
H24   2    0.504479    0.772692    0.097015    11.00000   -1.20000
AFIX   0
C25   1    0.365136    0.787856    0.262533    11.00000    0.10423    0.05530 =
         0.05090    0.01861   -0.01439   -0.03150
AFIX  43
H25   2    0.294481    0.827295    0.207478    11.00000   -1.20000
AFIX   0
C26   1    0.342656    0.762667    0.411587    11.00000    0.05897    0.04262 =
         0.05272    0.00582   -0.00300   -0.00666
AFIX  43
H26   2    0.256514    0.785234    0.455355    11.00000   -1.20000
AFIX   0
C31   1    0.624166    0.668224    0.789969    11.00000    0.03642    0.03345 =
         0.03427   -0.00045    0.01195   -0.00404
N32   3    0.719113    0.730814    0.832779    11.00000    0.04578    0.03141 =
         0.05163   -0.00182    0.00119   -0.00253
C33   1    0.894932    0.727907    0.941429    11.00000    0.04801    0.03697 =
         0.06959   -0.00254   -0.00693   -0.00796
AFIX  43
H33   2    0.961643    0.771150    0.970052    11.00000   -1.20000
AFIX   0
C34   1    0.982438    0.665313    1.012881    11.00000    0.03638    0.04715 =
         0.05648    0.00512   -0.00165   -0.00463
AFIX  43
H34   2    1.104859    0.665880    1.088026    11.00000   -1.20000
AFIX   0
C35   1    0.884775    0.602328    0.970541    11.00000    0.04964    0.03974 =
         0.05999    0.01344    0.00067    0.00144
AFIX  43
H35   2    0.939425    0.558687    1.017115    11.00000   -1.20000
AFIX   0
C36   1    0.703379    0.603485    0.857631    11.00000    0.04407    0.03547 =
         0.05306    0.00551    0.00030   -0.00666
AFIX  43
H36   2    0.635396    0.560581    0.827700    11.00000   -1.20000
AFIX   0
O41   4    0.356988    0.600726    0.635559    11.00000    0.03601    0.03801 =
         0.03576    0.00275    0.00070   -0.00699
C42   1    0.186219    0.588330    0.501712    11.00000    0.03639    0.04677 =
         0.03834   -0.00035    0.00262   -0.00376
AFIX  23
H42A  2    0.211005    0.590191    0.394485    11.00000   -1.20000
H42B  2    0.094881    0.625836    0.501873    11.00000   -1.20000
AFIX   0
C43   1    0.107142    0.515272    0.523352    11.00000    0.04218    0.05395 =
         0.03857   -0.00450    0.00601   -0.01481
AFIX  23
H43A  2    0.113097    0.509996    0.640467    11.00000   -1.20000
H43B  2   -0.025317    0.514067    0.455876    11.00000   -1.20000
AFIX   0
N44   3    0.203963    0.451764    0.476045    11.00000    0.07704    0.04286 =
         0.02704   -0.00134    0.01058   -0.01489
H44   2    0.193341    0.454505    0.370810    11.00000    0.05634
C45   1    0.105284    0.383801    0.495568    11.00000    0.15930    0.05599 =
         0.05230   -0.00796    0.04343   -0.04589
AFIX 137
H45A  2    0.120988    0.375913    0.612802    11.00000   -1.50000
H45B  2    0.158204    0.343678    0.452401    11.00000   -1.50000
H45C  2   -0.027041    0.387939    0.434102    11.00000   -1.50000
AFIX   0
C46   1    0.409517    0.447052    0.570848    11.00000    0.08185    0.05514 =
         0.04624   -0.00578   -0.00069    0.01855
AFIX 137
H46A  2    0.426544    0.443661    0.689406    11.00000   -1.50000
H46B  2    0.472515    0.489613    0.549207    11.00000   -1.50000
H46C  2    0.462116    0.404841    0.535097    11.00000   -1.50000
AFIX   0
C1A   1    0.080484    0.418637    0.002549    11.00000    0.02573    0.03301 =
         0.03596   -0.00199    0.00998   -0.00227
O11A  4   -0.001683    0.427241   -0.146897    11.00000    0.03401    0.08190 =
         0.03540    0.00050    0.00704    0.00217
O12A  4    0.003152    0.418418    0.120208    11.00000    0.02721    0.06771 =
         0.03919    0.00383    0.01546    0.00424
C2A   1    0.295302    0.409448    0.062608    11.00000    0.02493    0.03355 =
         0.03304   -0.00390    0.00974    0.00380
AFIX  13
H2A   2    0.330669    0.378668   -0.018356    11.00000   -1.20000
AFIX   0
O2A   4    0.369108    0.378348    0.224587    11.00000    0.03435    0.03694 =
         0.04116    0.00253    0.00286    0.00168
H2A1  2    0.343875    0.331104    0.218878    11.00000    0.09535
C3A   1    0.385842    0.483192    0.065813    11.00000    0.02631    0.03771 =
         0.03610   -0.00334    0.00932    0.00104
AFIX  13
H3A   2    0.341793    0.504272   -0.047577    11.00000   -1.20000
AFIX   0
O3A   4    0.333013    0.529345    0.178794    11.00000    0.03469    0.04317 =
         0.06428   -0.01821    0.01610    0.00045
H3A1  2    0.430796    0.547719    0.235868    11.00000    0.07026
C4A   1    0.599801    0.475466    0.120176    11.00000    0.02555    0.04163 =
         0.04197    0.00037    0.01245   -0.00478
O41A  4    0.696453    0.509481    0.242748    11.00000    0.03171    0.06883 =
         0.05746   -0.01982    0.00426   -0.00530
O42A  4    0.659038    0.433653    0.025710    11.00000    0.02439    0.06468 =
         0.05509   -0.01557    0.01718   -0.00159
H42   2    0.816377    0.427241    0.067018    11.00000    0.09458
HKLF    4
REM  hsy105 in P 1 21 1
REM R1 =  0.0355 for   3228 Fo > 4sig(Fo)  and  0.0406 for all   3539 data
REM    290 parameters refined using      1 restraints
END
WGHT      0.0316      0.1652
REM Highest difference peak  0.114,  deepest hole -0.163,  1-sigma level  0.032
Q1    1   0.5650  0.7512  0.0447  11.00000  0.05    0.11
Q2    1   0.9939  0.5097  1.1736  11.00000  0.05    0.11
Q3    1   0.0365  0.3461  0.4188  11.00000  0.05    0.11
Q4    1   0.5199  0.6738  0.7449  11.00000  0.05    0.11
Q5    1  -0.1174  0.3964 -0.2376  11.00000  0.05    0.11
Q6    1   0.8938  0.7664  1.0304  11.00000  0.05    0.11
Q7    1   0.1534  0.6007  0.2775  11.00000  0.05    0.11
Q8    1   0.1060  0.1201  0.3481  11.00000  0.05    0.11
Q9    1   0.9712  0.5764  1.1275  11.00000  0.05    0.10
Q10   1  -0.0382  0.4884  0.2813  11.00000  0.05    0.10
;
data_global
_journal_date_recd_electronic     2012-01-30
_journal_date_accepted     2012-03-02
_journal_name_full     'Acta Crystallographica, Section E'
_journal_year     2012
_journal_volume     68
_journal_issue      4
_journal_page_first     o1054
_journal_page_last     o1055
_journal_paper_category     QO
_journal_paper_doi     10.1107/S160053681200935X
_journal_coeditor_code     NR2021
_publ_contact_author
;
Maciej Kubicki
Faculty of Chemistry
Adam Mickiewicz University
Grunwaldzka 6
60-780 Pozna\'n
Poland
;
_publ_contact_author_email     mkubicki@amu.edu.pl
_publ_section_title
;
(<i>R</i>)-Doxylaminium (<i>R</i>,<i>R</i>)-tartrate
;
loop_
    _publ_author_name
    _publ_author_address
    'Dayananda, A.S.'
;
Department of Studies in Chemistry
University of Mysore
Mysore 570 006
India
;
    'Dutkiewicz, Grzegorz'
;
Department of Chemistry
Adam Mickiewicz University
Grunwaldzka 6
60-780 Pozna\'n
Poland
;
    'Yathirajan, H. S.'
;
Department of Studies in Chemistry
University of Mysore
Mysore 570 006
India
;
    'Kubicki, Maciej'
;
Department of Chemistry
Adam Mickiewicz University
Grunwaldzka 6
60-780 Pozna\'n
Poland
;
_publ_section_synopsis     .
