# Supplementary material for: (R)-Doxylaminium (R,R)-tartrate
Source: Acta Crystallogr Sect E Struct Rep Online. 2012 Mar 14;68(Pt 4):o1054–5. doi: 10.1107/S160053681200935X (PMC3344015; doi:10.1107/S160053681200935X)
Supplement: Supplementary file 2 [file e-68-o1054-Isup2.hkl]

#
# h,k,l, Fc-squared, Fo-squared, sigma(Fo-squared) and status flag
#
data_I
_shelx_title ' hsy105 in P 1 21 1'
_shelx_refln_list_code          4
_shelx_F_calc_maximum      122.23
_exptl_crystal_F_000       448.00
_reflns_d_resolution_high  0.7598
 
loop_
 _symmetry_equiv_pos_as_xyz
 'x, y, z'
 '-x, y+1/2, -z'
 
_cell_length_a     7.4419
_cell_length_b    18.4394
_cell_length_c     8.3517
_cell_angle_alpha  90.000
_cell_angle_beta  108.301
_cell_angle_gamma  90.000
 
_shelx_F_squared_multiplier     1.000
 
loop_
 _refln_index_h
 _refln_index_k
 _refln_index_l
 _refln_F_squared_calc
 _refln_F_squared_meas
 _refln_F_squared_sigma
 _refln_observed_status
   0 -22   0        3.70       -0.56      1.67 o
   1 -22   0       22.53       21.57      2.38 o
   1 -21   0        0.77       -0.02      0.99 o
   2 -21   0        4.57        5.61      2.02 o
   0 -20   0       41.82       33.91      3.75 o
   1 -20   0        3.08        2.68      3.38 o
   2 -20   0       12.35       18.37      2.86 o
   1 -19   0       13.26       12.25      2.27 o
   2 -19   0       20.49       21.91      3.15 o
   0 -18   0       77.52       75.93      5.16 o
   1 -18   0       15.66       15.72      1.55 o
   2 -18   0       12.89        9.74      2.14 o
   1 -17   0       81.87       75.97      3.06 o
   2 -17   0       45.75       42.71      3.90 o
   0 -16   0      224.13      220.26      4.79 o
   1 -16   0        9.20        9.34      0.90 o
   2 -16   0       25.78       31.15      3.27 o
   1 -15   0       72.69       71.61      4.45 o
   2 -15   0       15.01       15.00      2.29 o
   0 -14   0      441.64      429.25      4.78 o
   1 -14   0      106.48      110.33      2.25 o
   2 -14   0      129.85      127.28      2.51 o
   1 -13   0      221.64      233.71      4.07 o
   2 -13   0      167.77      155.17      2.79 o
   0 -12   0      836.97      851.25      8.74 o
   1 -12   0      166.94      153.35      2.53 o
   2 -12   0       76.62       71.60      1.76 o
   1 -11   0        8.44       10.04      0.81 o
   2 -11   0        9.63       11.81      1.72 o
   3 -11   0       44.86       40.05      1.14 o
   4 -11   0        3.54        3.82      0.64 o
   0 -10   0      539.75      570.96      7.87 o
   1 -10   0      762.41      778.15      6.57 o
   3 -10   0      223.64      217.07      3.77 o
   4 -10   0      216.54      213.96      4.84 o
   5 -10   0      468.31      462.44      8.98 o
   1  -9   0       47.77       55.22      1.58 o
   2  -9   0      158.65      161.41      5.00 o
   3  -9   0      134.17      136.94      3.12 o
   4  -9   0      114.18      112.42      3.53 o
   5  -9   0      100.48      108.99      4.13 o
   6  -9   0      103.63      103.07      4.59 o
   0  -8   0       83.34       97.99      2.37 o
   1  -8   0      177.22      180.77      2.97 o
   2  -8   0      859.20      873.04      9.43 o
   3  -8   0      621.34      648.94      9.03 o
   4  -8   0      173.87      175.12      4.71 o
   5  -8   0      258.02      250.42      6.64 o
   6  -8   0       45.68       53.23      3.36 o
   7  -8   0        5.25        2.99      1.37 o
   1  -7   0      132.42      136.49      3.15 o
   2  -7   0      114.85      115.34      2.01 o
   3  -7   0      132.72      144.03      3.65 o
   4  -7   0      233.94      236.18      5.76 o
   5  -7   0      135.04      132.71      4.84 o
   6  -7   0      168.84      172.44      6.25 o
   7  -7   0       31.13       32.41      3.06 o
   0  -6   0     2022.81     2061.90     21.00 o
   1  -6   0      962.75      949.04      6.78 o
   2  -6   0       33.72       39.48      1.32 o
   3  -6   0      119.11      119.34      3.43 o
   4  -6   0      125.59      118.96      4.10 o
   5  -6   0      216.65      206.87      6.29 o
   6  -6   0      112.62      107.43      4.99 o
   7  -6   0       12.80       17.62      2.37 o
   8  -6   0        8.94       11.10      2.10 o
   1  -5   0     1559.71     1550.72      9.91 o
   2  -5   0     1606.27     1601.33     13.05 o
   3  -5   0      176.21      158.77      4.11 o
   4  -5   0       97.88       92.87      3.70 o
   5  -5   0      254.91      254.75      7.19 o
   6  -5   0      120.45      122.10      5.41 o
   7  -5   0       10.66       11.10      2.06 o
   8  -5   0       12.49       11.16      2.24 o
   0  -4   0    10351.52     9808.59     92.15 o
   1  -4   0     1558.22     1529.60      9.65 o
   2  -4   0     1762.90     1760.63     21.82 o
   3  -4   0      410.71      407.62      7.36 o
   4  -4   0      102.34      100.03      3.91 o
   5  -4   0      397.78      388.96      9.28 o
   6  -4   0       30.68       25.87      2.61 o
   7  -4   0       76.39       76.78      4.85 o
   8  -4   0       11.07       13.99      2.44 o
   9  -4   0        3.76        4.87      1.86 o
   1  -3   0     1139.66     1027.53      8.04 o
   2  -3   0       33.22       33.25      1.46 o
   3  -3   0      194.92      202.75      4.97 o
   4  -3   0        8.01        6.44      1.13 o
   5  -3   0       68.46       58.64      3.49 o
   6  -3   0       49.89       48.19      3.55 o
   7  -3   0       13.08        7.69      1.82 o
   8  -3   0       10.64       12.81      2.36 o
   9  -3   0       13.65       15.68      2.83 o
   1  -2   0     2242.10     2247.07     16.11 o
   2  -2   0      258.14      270.10      3.71 o
   3  -2   0      791.84      800.80      8.70 o
   4  -2   0      151.07      158.64      5.16 o
   5  -2   0       68.51       66.76      3.78 o
   6  -2   0       89.78       95.91      5.01 o
   7  -2   0       10.68        8.59      1.86 o
   8  -2   0       15.58       13.60      2.48 o
   9  -2   0        0.47        0.57      1.22 o
   1  -1   0     1772.75     1560.04     20.50 o
   2  -1   0      608.27      571.51      6.94 o
   3  -1   0      372.18      383.77      5.46 o
   4  -1   0      132.33      147.00      5.09 o
   5  -1   0       39.39       41.91      3.05 o
   6  -1   0       45.21       43.52      3.47 o
   7  -1   0       50.63       48.56      4.07 o
   8  -1   0       27.58       24.93      3.18 o
   9  -1   0        0.38       -1.43      1.43 o
   1   0   0     3227.23     2882.11     28.74 o
   2   0   0       18.89       21.13      0.99 o
   3   0   0     6289.50     6416.16     78.68 o
   4   0   0      761.92      814.10     13.92 o
   5   0   0       14.43       10.21      1.73 o
   6   0   0      109.58      119.71      5.73 o
   7   0   0       23.30       23.79      2.98 o
   8   0   0        3.17        2.82      1.61 o
   2   1   0      608.85      571.24      6.04 o
   3   1   0      371.78      381.91      5.44 o
   4   1   0      132.49      140.34      5.18 o
   5   1   0       39.44       43.42      3.22 o
   6   1   0       45.21       48.83      3.78 o
   7   1   0       50.56       48.42      4.13 o
   8   1   0       27.56       24.81      3.27 o
   1   2   0     2243.76     2259.17     16.23 o
   2   2   0      257.85      265.33      3.70 o
   3   2   0      791.28      798.41      9.97 o
   4   2   0      150.86      156.59      5.55 o
   5   2   0       68.77       64.66      4.00 o
   6   2   0       89.70       89.92      5.13 o
   7   2   0       10.64        8.77      1.96 o
   8   2   0       15.63       19.61      3.06 o
   1   3   0     1139.49     1043.34      6.42 o
   2   3   0       33.50       30.45      1.24 o
   3   3   0      194.93      200.45      3.74 o
   4   3   0        8.07        8.11      1.48 o
   5   3   0       68.28       70.27      4.25 o
   6   3   0       49.90       42.38      3.61 o
   7   3   0       13.15        9.20      2.11 o
   8   3   0       10.61       10.04      2.55 o
   0   4   0    10353.89     9639.06     90.60 o
   1   4   0     1555.99     1542.59      9.70 o
   2   4   0     1764.40     1797.27     14.51 o
   3   4   0      410.85      442.05      5.89 o
   4   4   0      102.18      106.90      4.71 o
   5   4   0      398.22      371.15     10.13 o
   6   4   0       30.52       26.92      2.93 o
   7   4   0       76.25       83.81      5.54 o
   8   4   0       11.08       10.48      2.45 o
   1   5   0     1559.56     1539.47      9.88 o
   2   5   0     1605.92     1613.85      9.31 o
   3   5   0      176.29      168.54      5.73 o
   4   5   0       97.91       99.81      2.96 o
   5   5   0      254.82      262.76      8.45 o
   6   5   0      120.56      112.84      5.98 o
   7   5   0       10.69        9.00      2.27 o
   8   5   0       12.46       18.59      3.11 o
   0   6   0     2022.90     2044.50     20.82 o
   1   6   0      961.82      974.65     10.67 o
   2   6   0       33.84       40.73      0.88 o
   3   6   0      119.23      121.90      2.12 o
   4   6   0      125.41      119.06      3.20 o
   5   6   0      217.42      213.99      7.70 o
   6   6   0      112.68      109.61      5.98 o
   7   6   0       12.80       14.88      2.67 o
   8   6   0        9.07        5.00      1.83 o
   1   7   0      132.41      144.29      3.72 o
   2   7   0      114.50      116.75      2.09 o
   3   7   0      132.71      141.76      2.23 o
   4   7   0      233.96      229.64      3.47 o
   5   7   0      134.87      134.41      6.12 o
   6   7   0      168.62      167.31      7.46 o
   7   7   0       31.13       32.58      3.64 o
   8   7   0       16.51       25.14      3.66 o
   0   8   0       83.40       93.78      2.31 o
   1   8   0      176.68      180.74      4.39 o
   2   8   0      858.48      898.69     14.91 o
   3   8   0      621.31      642.17      5.57 o
   4   8   0      173.92      170.84      2.87 o
   5   8   0      258.11      237.89      8.40 o
   6   8   0       45.54       52.14      4.23 o
   7   8   0        5.29        3.27      1.72 o
   1   9   0       47.69       56.53      2.45 o
   2   9   0      158.69      163.65      2.78 o
   3   9   0      134.44      138.48      2.68 o
   4   9   0      114.22      107.54      2.19 o
   5   9   0      100.47      100.61      5.47 o
   6   9   0      103.59       99.54      5.95 o
   7   9   0        7.00        4.73      1.65 o
   1  10   0      762.12      807.59     11.77 o
   2  10   0       95.77      114.39      4.32 o
   3  10   0      223.54      224.25      3.48 o
   4  10   0      216.60      208.25     11.71 o
   5  10   0      468.22      479.45     12.56 o
   6  10   0       41.13       34.48      3.55 o
   7  10   0       22.38       25.48      3.43 o
   1  11   0        8.44        8.55      1.06 o
   2  11   0        9.59       10.20      1.40 o
   3  11   0       44.92       43.66      3.82 o
   4  11   0        3.54        3.63      1.38 o
   5  11   0       21.34       18.77      2.57 o
   6  11   0        2.20        2.26      1.73 o
   7  11   0        2.34        0.04      1.24 o
   1  12   0      166.91      153.48      4.43 o
   2  12   0       76.68       72.85      3.49 o
   3  12   0      115.00      101.40      4.69 o
   4  12   0       69.19       68.20      4.33 o
   5  12   0        0.64        0.70      1.27 o
   6  12   0       56.52       61.89      4.92 o
   7  12   0       20.00       25.58      3.64 o
   1  13   0      221.93      223.80      5.58 o
   2  13   0      168.16      176.54      5.68 o
   3  13   0       14.13       13.30      1.89 o
   4  13   0       71.24       65.93      4.29 o
   5  13   0       16.59       17.00      2.48 o
   6  13   0       26.26       26.17      3.31 o
   7  13   0        6.62       10.10      2.62 o
   1  14   0      106.97      107.94      3.83 o
   2  14   0      129.69      135.24      5.01 o
   3  14   0        4.94        5.89      1.33 o
   4  14   0       77.23       80.74      4.83 o
   5  14   0        3.33        3.54      1.44 o
   6  14   0        7.13        7.69      2.24 o
   1  15   0       72.42       75.67      3.24 o
   2  15   0       14.97       17.05      1.85 o
   3  15   0       45.99       44.93      3.30 o
   4  15   0       41.63       37.86      3.44 o
   5  15   0       28.01       23.16      2.95 o
   6  15   0       10.57       14.30      2.62 o
   2  16   0       25.84       29.41      2.40 o
   3  16   0      122.78      116.45      5.37 o
   4  16   0        4.20        3.30      1.32 o
   5  16   0        4.53        5.49      1.81 o
   6  16   0        1.55       -0.45      1.25 o
   2  17   0       45.80       41.59      2.89 o
   3  17   0        3.70        4.75      1.43 o
   4  17   0       36.40       38.08      3.54 o
   5  17   0        4.56        8.54      2.05 o
   6  17   0       22.32       24.22      3.56 o
   3  18   0       24.37       23.18      2.57 o
   4  18   0       23.29       25.48      2.97 o
   5  18   0       11.63       17.91      2.91 o
   6  18   0       11.17       10.91      2.47 o
   4  19   0       18.15       16.84      2.50 o
   5  19   0        6.08       10.10      2.04 o
  -1 -22   1        2.58        2.64      1.41 o
   0 -22   1       12.09        8.71      1.53 o
   1 -22   1        3.41        4.79      1.88 o
  -4 -21   1        1.35        2.32      1.17 o
  -2 -21   1        7.07       11.63      2.69 o
  -1 -21   1       11.05       12.80      1.76 o
   0 -21   1       16.04       20.32      2.21 o
   1 -21   1        0.41       -1.13      1.13 o
  -3 -20   1       17.99       14.49      2.33 o
  -2 -20   1        4.79        3.35      1.79 o
  -1 -20   1       10.67       10.77      1.63 o
   0 -20   1       46.62       49.18      3.21 o
   1 -20   1       54.72       55.18      4.68 o
  -3 -19   1        5.07        2.91      1.26 o
  -2 -19   1        1.66        2.13      0.80 o
  -1 -19   1       82.13       84.03      4.01 o
   0 -19   1       54.24       57.81      3.34 o
   1 -19   1       34.11       38.78      3.88 o
  -2 -18   1        1.62        0.70      0.80 o
  -1 -18   1       12.86        9.44      1.33 o
   0 -18   1       22.60       24.65      2.22 o
   1 -18   1        6.17        6.84      1.84 o
  -2 -17   1        6.29        7.54      1.17 o
  -1 -17   1       58.01       56.80      4.96 o
   0 -17   1      101.24      106.43      3.71 o
   1 -17   1        4.62        1.23      1.12 o
  -2 -16   1        7.05        8.89      2.51 o
  -1 -16   1      147.80      137.57      5.52 o
   0 -16   1      542.98      518.17      6.85 o
   1 -16   1       13.22       12.39      1.28 o
  -2 -15   1      103.49       90.26      5.28 o
  -1 -15   1      148.67      143.27      2.92 o
   0 -15   1      111.45      110.04      4.11 o
   1 -15   1      165.59      157.99      3.76 o
   2 -15   1       66.33       68.69      2.73 o
  -2 -14   1       21.67       23.63      2.69 o
  -1 -14   1       16.92       15.49      0.76 o
   0 -14   1      132.44      132.58      2.06 o
   1 -14   1       81.13       77.98      1.66 o
   2 -14   1       11.44       11.81      1.20 o
  -2 -13   1       23.54       23.72      2.64 o
  -1 -13   1      413.66      409.12      4.02 o
   0 -13   1      192.94      180.65      2.39 o
   1 -13   1      227.86      226.02      2.62 o
   2 -13   1       20.80       21.40      0.98 o
  -2 -12   1      202.63      198.81      7.03 o
  -1 -12   1       32.80       39.18      1.07 o
   0 -12   1      419.30      430.51      3.93 o
   1 -12   1      399.07      409.64      3.75 o
   2 -12   1        3.49        4.13      0.43 o
   3 -12   1       55.55       52.63      1.98 o
  -2 -11   1      215.10      202.45      6.85 o
  -1 -11   1       71.87       79.18      1.64 o
   0 -11   1       50.14       49.46      1.14 o
   1 -11   1      111.93      119.84      1.78 o
   2 -11   1       11.75       11.88      0.69 o
   3 -11   1        9.99        8.85      0.93 o
   4 -11   1       53.75       55.82      2.61 o
  -5 -10   1        3.24        2.72      0.82 o
  -4 -10   1        5.78        5.09      0.69 o
  -2 -10   1        5.16        7.59      1.44 o
  -1 -10   1       71.91       73.11      1.34 o
   0 -10   1      603.19      595.80      5.62 o
   1 -10   1      210.42      222.56      2.49 o
   2 -10   1      269.21      290.45      6.29 o
   3 -10   1       43.19       42.53      2.03 o
   4 -10   1       20.17       20.55      1.71 o
   5 -10   1      136.34      137.67      5.00 o
  -6  -9   1      170.38      159.59      5.47 o
  -5  -9   1      252.02      241.06      5.98 o
  -4  -9   1       78.41       76.15      2.63 o
  -2  -9   1      808.96      861.13     10.17 o
  -1  -9   1      234.51      245.56      2.81 o
   0  -9   1       72.23       77.00      1.45 o
   1  -9   1      102.48      115.36      2.13 o
   2  -9   1       28.30       29.27      1.97 o
   3  -9   1       63.94       58.52      2.48 o
   4  -9   1       17.03       16.90      1.58 o
   5  -9   1       53.14       59.91      3.36 o
   6  -9   1       55.82       57.47      3.66 o
  -7  -8   1        0.58        0.62      0.99 o
  -6  -8   1      325.22      310.42      8.15 o
  -5  -8   1       27.54       30.49      2.15 o
  -4  -8   1      222.92      216.23      4.94 o
  -3  -8   1      401.54      423.86      6.06 o
  -2  -8   1      794.20      824.27     12.94 o
  -1  -8   1      759.83      782.70      8.45 o
   0  -8   1      268.24      272.22      2.89 o
   1  -8   1     1010.60     1075.90      8.32 o
   2  -8   1      478.55      479.99      5.35 o
   3  -8   1      551.27      536.01      8.89 o
   4  -8   1       93.21      106.19      3.98 o
   5  -8   1      216.65      220.67      6.71 o
   6  -8   1       88.17       77.65      4.36 o
  -7  -7   1        0.50        0.16      0.91 o
  -6  -7   1       59.56       62.52      3.60 o
  -5  -7   1        0.63       -0.17      0.69 o
  -4  -7   1       70.63       74.38      2.91 o
  -3  -7   1     1078.63     1118.78     13.24 o
  -2  -7   1       63.61       81.00      3.27 o
  -1  -7   1     2832.19     2853.40     26.66 o
   0  -7   1     2293.17     2300.33     14.15 o
   1  -7   1     1227.85     1277.06     10.95 o
   2  -7   1     1499.15     1529.88     13.38 o
   3  -7   1      694.80      640.27     10.16 o
   4  -7   1      108.70      111.74      4.21 o
   5  -7   1      244.02      247.52      7.28 o
   6  -7   1       35.27       39.95      3.21 o
   7  -7   1        7.96        8.18      1.97 o
  -8  -6   1       18.13       15.44      2.45 o
  -7  -6   1       79.00       76.19      4.54 o
  -6  -6   1      201.28      207.53      6.79 o
  -5  -6   1       73.87       76.00      3.54 o
  -4  -6   1       82.06       83.19      3.18 o
  -3  -6   1       70.49       66.16      2.28 o
  -2  -6   1     1271.16     1296.24     17.08 o
  -1  -6   1     1091.59     1089.45     10.13 o
   0  -6   1      777.52      789.64      7.00 o
   1  -6   1       41.25       36.87      1.17 o
   2  -6   1      314.97      325.37      4.94 o
   3  -6   1       28.18       30.78      1.94 o
   4  -6   1        9.14       10.84      1.41 o
   5  -6   1      498.77      514.53     11.14 o
   6  -6   1       33.48       34.34      3.12 o
   7  -6   1       20.39       18.88      2.61 o
   8  -6   1       22.78       29.52      3.42 o
  -8  -5   1        0.40        0.39      1.10 o
  -7  -5   1       53.24       45.65      3.63 o
  -6  -5   1       28.52       26.52      2.52 o
  -5  -5   1      188.35      191.14      5.89 o
  -4  -5   1        9.53        7.75      1.11 o
  -3  -5   1      264.30      265.09      5.20 o
  -2  -5   1     1177.91     1205.23     10.14 o
  -1  -5   1     1174.14     1119.98     20.65 o
   0  -5   1      458.24      455.22      4.61 o
   1  -5   1      614.42      648.00      6.48 o
   2  -5   1      146.90      156.08      2.99 o
   3  -5   1       19.85       24.01      1.78 o
   4  -5   1      120.10      123.82      4.56 o
   5  -5   1      198.85      186.98      6.42 o
   6  -5   1      165.47      164.11      6.65 o
   7  -5   1        3.99        2.29      1.38 o
   8  -5   1       10.09       15.33      2.63 o
  -9  -4   1        8.08        5.48      1.68 o
  -8  -4   1       26.82       24.89      2.99 o
  -7  -4   1       30.02       28.36      3.03 o
  -6  -4   1      183.66      179.09      6.50 o
  -5  -4   1       27.61       28.77      2.37 o
  -4  -4   1      202.93      201.46      5.41 o
  -3  -4   1      538.59      549.80      8.54 o
  -2  -4   1      700.80      670.03      9.31 o
  -1  -4   1     1360.34     1297.87     17.14 o
   0  -4   1      845.21      803.85     13.92 o
   1  -4   1     3257.01     3144.69     18.74 o
   2  -4   1      468.45      479.44      5.83 o
   3  -4   1     1462.95     1440.63     18.74 o
   4  -4   1       34.15       38.41      2.58 o
   5  -4   1       38.96       38.41      2.96 o
   6  -4   1       50.34       47.22      3.64 o
   7  -4   1       12.57        9.48      1.94 o
   8  -4   1       25.22       22.91      3.15 o
  -9  -3   1        9.24       14.32      2.59 o
  -8  -3   1       14.80       12.61      2.35 o
  -7  -3   1       10.45       13.43      2.23 o
  -6  -3   1       13.81        8.70      1.73 o
  -5  -3   1       92.49       87.37      4.11 o
  -4  -3   1      407.35      380.49      8.03 o
  -3  -3   1      373.94      371.05      5.48 o
  -2  -3   1      714.96      690.29      6.70 o
  -1  -3   1      910.42      885.66      7.84 o
   0  -3   1     3175.64     3027.81     17.48 o
   1  -3   1     1691.86     1663.40     10.69 o
   2  -3   1     1090.12     1182.19     21.92 o
   3  -3   1      488.40      506.13      9.26 o
   4  -3   1       45.60       36.80      2.59 o
   5  -3   1       59.48       56.95      3.65 o
   6  -3   1        6.68        7.77      1.77 o
   7  -3   1       46.93       43.08      3.98 o
   8  -3   1       21.14       24.16      3.18 o
  -9  -2   1        4.29        4.57      2.08 o
  -8  -2   1        8.53        7.28      1.94 o
  -7  -2   1       19.55       16.11      2.31 o
  -6  -2   1       79.11       85.69      4.58 o
  -5  -2   1       65.21       65.05      3.62 o
  -4  -2   1      162.41      165.77      5.14 o
  -3  -2   1     1962.84     2013.81     16.95 o
  -2  -2   1      343.88      332.70      4.10 o
  -1  -2   1     2727.73     2563.50     18.18 o
   0  -2   1     1345.82     1367.70     10.13 o
   1  -2   1     2086.18     1955.65     12.24 o
   2  -2   1      791.89      812.42      8.33 o
   3  -2   1      799.95      807.88     12.69 o
   4  -2   1        0.41        1.36      0.92 o
   5  -2   1       74.45       80.28      4.34 o
   6  -2   1        5.86        7.89      1.82 o
   7  -2   1        3.78        6.75      2.15 o
   8  -2   1        3.39        4.74      1.69 o
  -9  -1   1        1.56        2.35      1.65 o
  -8  -1   1       14.63        9.33      2.07 o
  -7  -1   1        1.47       -0.22      1.15 o
  -6  -1   1       29.76       29.63      2.90 o
  -5  -1   1       80.22       75.67      3.97 o
  -4  -1   1      459.41      464.41      9.30 o
  -3  -1   1      832.80      900.30     22.86 o
  -2  -1   1      784.08      767.39     14.12 o
  -1  -1   1     2080.45     1887.54     19.94 o
   1  -1   1     4632.71     4244.29     30.15 o
   2  -1   1     1150.10     1141.79     10.66 o
   3  -1   1      529.00      561.15     10.21 o
   4  -1   1       44.96       50.97      3.10 o
   5  -1   1       13.51       13.08      1.91 o
   6  -1   1       25.44       19.64      2.46 o
   7  -1   1        5.18        6.16      1.80 o
   8  -1   1        1.01        1.21      1.22 o
  -9   0   1       14.19       13.47      2.69 o
  -8   0   1       14.08       17.77      2.77 o
  -7   0   1        2.57        1.41      1.09 o
  -6   0   1      192.95      181.34      6.99 o
  -5   0   1      294.54      303.59      8.28 o
  -4   0   1      334.93      331.05      7.77 o
  -3   0   1     2583.31     2535.25     32.27 o
  -2   0   1       68.23       69.48      1.70 o
  -1   0   1     2809.95     2651.95     18.86 o
   1   0   1      235.55      253.55      4.98 o
   2   0   1      186.19      176.83      3.20 o
   3   0   1     2654.28     2782.57     32.50 o
   4   0   1       12.30       14.76      1.72 o
   5   0   1        0.02       -0.66      1.03 o
   6   0   1        0.47        3.68      1.49 o
   7   0   1       23.70       10.81      2.25 o
   8   0   1       55.63       66.26      5.30 o
  -9   1   1        1.57        1.66      1.50 o
  -8   1   1       14.63       13.57      2.56 o
  -7   1   1        1.46        1.41      1.10 o
  -6   1   1       29.69       27.48      2.86 o
  -5   1   1       79.94       78.54      4.21 o
  -4   1   1      459.59      453.40      9.52 o
  -3   1   1      832.78      874.83     14.28 o
  -2   1   1      782.31      751.52     10.90 o
  -1   1   1     2079.46     1918.52     11.41 o
   1   1   1     4636.18     4291.27     25.60 o
   2   1   1     1150.28     1146.19     10.67 o
   3   1   1      528.13      571.21     17.71 o
   4   1   1       44.98       47.64      3.14 o
   5   1   1       13.53       12.65      2.06 o
   6   1   1       25.49       28.06      3.06 o
   7   1   1        5.21        5.01      1.68 o
   8   1   1        1.02        0.05      1.21 o
  -8   2   1        8.48       10.38      2.24 o
  -7   2   1       19.50       19.29      2.57 o
  -6   2   1       79.01       78.71      4.75 o
  -5   2   1       65.25       63.43      3.80 o
  -4   2   1      162.40      172.81      5.69 o
  -3   2   1     1963.77     2032.40     17.08 o
  -2   2   1      344.43      329.30      6.89 o
  -1   2   1     2725.74     2595.52     15.13 o
   0   2   1     1345.98     1382.64     10.51 o
   1   2   1     2087.73     2030.21     15.60 o
   2   2   1      791.62      796.96      8.19 o
   3   2   1      800.59      812.26      9.21 o
   4   2   1        0.40        1.57      1.12 o
   5   2   1       74.47       74.87      4.45 o
   6   2   1        5.88        8.62      1.92 o
   7   2   1        3.78        6.08      2.13 o
   8   2   1        3.42        3.33      1.82 o
  -8   3   1       14.80       12.10      2.53 o
  -7   3   1       10.47        7.63      1.73 o
  -6   3   1       13.74       11.85      2.17 o
  -5   3   1       92.57       87.81      4.57 o
  -4   3   1      407.35      403.59      7.51 o
  -3   3   1      373.70      376.72      9.45 o
  -2   3   1      714.71      695.55      6.78 o
  -1   3   1      910.13      908.47      8.00 o
   0   3   1     3175.53     3097.39     21.92 o
   1   3   1     1692.33     1699.12     30.75 o
   2   3   1     1090.88     1154.42      8.68 o
   3   3   1      488.77      528.48      7.01 o
   4   3   1       45.64       50.61      3.28 o
   5   3   1       59.59       65.02      4.21 o
   6   3   1        6.67        9.67      2.01 o
   7   3   1       46.84       43.01      4.13 o
   8   3   1       21.20       20.98      3.38 o
  -8   4   1       26.80       24.44      3.33 o
  -7   4   1       29.99       39.59      3.80 o
  -6   4   1      183.64      195.39      7.67 o
  -5   4   1       27.73       26.43      2.60 o
  -4   4   1      202.96      208.95      4.23 o
  -3   4   1      538.28      539.19      6.46 o
  -2   4   1      701.32      684.48      6.66 o
  -1   4   1     1360.15     1312.54     11.04 o
   0   4   1      845.11      825.84      7.03 o
   1   4   1     3258.28     3197.99     19.17 o
   2   4   1      467.60      467.50     11.46 o
   3   4   1     1462.26     1490.27     11.38 o
   4   4   1       34.07       34.24      2.78 o
   5   4   1       39.06       35.10      3.21 o
   6   4   1       50.22       45.63      3.97 o
   7   4   1       12.52       15.68      2.65 o
   8   4   1       25.23       26.69      3.66 o
  -8   5   1        0.40        1.21      1.38 o
  -7   5   1       53.24       45.73      4.16 o
  -6   5   1       28.56       29.02      3.06 o
  -5   5   1      188.03      189.87      6.98 o
  -4   5   1        9.47       11.00      1.00 o
  -3   5   1      264.22      264.76      6.31 o
  -2   5   1     1177.94     1189.38      8.54 o
  -1   5   1     1173.84     1112.96      9.98 o
   0   5   1      458.84      469.68      4.73 o
   1   5   1      614.04      646.62      5.35 o
   2   5   1      146.92      155.35      2.98 o
   3   5   1       19.94       19.40      1.83 o
   4   5   1      119.94      117.07      5.22 o
   5   5   1      198.49      189.88      7.43 o
   6   5   1      165.46      150.25      7.16 o
   7   5   1        3.98        4.45      1.67 o
   8   5   1       10.01        9.26      2.36 o
  -8   6   1       18.17       23.37      3.36 o
  -7   6   1       79.07       82.45      5.50 o
  -6   6   1      201.00      206.05      8.10 o
  -5   6   1       74.29       81.72      4.66 o
  -4   6   1       82.00       91.79      2.69 o
  -3   6   1       70.35       66.34      1.93 o
  -2   6   1     1271.31     1257.17      8.88 o
  -1   6   1     1092.92     1071.27     13.59 o
   0   6   1      778.01      795.71      9.72 o
   1   6   1       41.22       39.67      1.10 o
   2   6   1      315.53      328.22      3.89 o
   3   6   1       28.25       28.92      1.45 o
   4   6   1        9.08       15.21      2.09 o
   5   6   1      498.08      488.14     12.55 o
   6   6   1       33.47       29.08      3.33 o
   7   6   1       20.38       18.28      2.96 o
  -8   7   1        3.61        5.82      1.97 o
  -7   7   1        0.49       -0.78      1.26 o
  -6   7   1       59.61       61.52      4.49 o
  -5   7   1        0.63        1.32      1.17 o
  -4   7   1       70.98       69.69      2.30 o
  -3   7   1     1078.56     1111.90     16.60 o
  -2   7   1       63.56       76.48      3.20 o
  -1   7   1     2832.04     2873.47     30.89 o
   0   7   1     2291.79     2328.21     24.34 o
   1   7   1     1228.25     1304.62     11.25 o
   2   7   1     1498.87     1530.87     13.47 o
   3   7   1      694.38      673.00      8.14 o
   4   7   1      108.55      122.62      5.55 o
   5   7   1      244.25      264.83      9.11 o
   6   7   1       35.19       46.49      4.19 o
   7   7   1        7.99        8.58      2.20 o
  -8   8   1       24.02       24.92      3.63 o
  -7   8   1        0.57        1.06      1.64 o
  -6   8   1      325.37      310.28     10.36 o
  -5   8   1       27.62       28.71      2.95 o
  -4   8   1      222.81      216.71      2.99 o
  -3   8   1      401.62      432.76      7.49 o
  -2   8   1      794.43      836.35     12.98 o
  -1   8   1      760.39      762.19     11.03 o
   0   8   1      267.98      277.54      4.82 o
   1   8   1     1010.10     1080.36      9.88 o
   2   8   1      478.36      505.89      6.17 o
   3   8   1      551.86      568.54     10.91 o
   4   8   1       93.34      103.19      5.15 o
   5   8   1      216.57      235.45      8.62 o
   6   8   1       88.04       85.19      5.63 o
   7   8   1       19.42       22.85      3.22 o
  -8   9   1       14.41       20.78      3.28 o
  -7   9   1       11.50       12.84      2.64 o
  -6   9   1      170.60      166.90      7.64 o
  -5   9   1      252.05      243.98     15.67 o
  -4   9   1       78.46       72.42      1.51 o
  -3   9   1       88.67       93.08      1.86 o
  -2   9   1      809.38      844.94     13.25 o
  -1   9   1      234.50      244.09      5.46 o
   0   9   1       72.51       79.54      2.42 o
   1   9   1      102.47      115.33      2.45 o
   2   9   1       28.22       25.93      1.24 o
   3   9   1       64.15       63.90      2.15 o
   4   9   1       17.00       15.90      2.15 o
   5   9   1       53.26       57.95      4.37 o
   6   9   1       55.68       54.00      4.58 o
   7   9   1       16.40       18.51      3.08 o
  -7  10   1        4.20        2.03      1.70 o
  -6  10   1       19.45       21.94      2.92 o
  -5  10   1        3.22        5.42      1.77 o
  -4  10   1        5.81        4.24      0.34 o
  -3  10   1        4.83        3.05      0.99 o
  -2  10   1        5.26        5.84      1.14 o
   0  10   1      602.92      583.12      8.27 o
   1  10   1      210.74      220.46      5.45 o
   2  10   1      269.25      292.30      4.50 o
   3  10   1       42.97       38.76      1.68 o
   4  10   1       20.29       22.12      1.45 o
   5  10   1      136.35      133.76      6.60 o
   6  10   1       68.72       59.20      4.78 o
   7  10   1        6.67       10.83      2.58 o
  -7  11   1       44.66       47.94      4.72 o
  -6  11   1        7.93       10.53      2.17 o
  -5  11   1      138.29      140.16      6.59 o
  -4  11   1       54.25       51.24      3.67 o
  -3  11   1       18.29       13.32      1.74 o
  -2  11   1      215.10      215.03      6.03 o
   0  11   1       50.17       53.47      2.05 o
   1  11   1      111.90      118.08      3.91 o
   2  11   1       11.79       11.94      0.91 o
   3  11   1       10.03        7.95      0.84 o
   4  11   1       53.76       53.59      3.88 o
   5  11   1        0.24        0.94      1.27 o
   6  11   1       16.16       16.44      2.80 o
   7  11   1        4.96        6.35      2.01 o
  -7  12   1        3.64        5.65      2.07 o
  -6  12   1       19.48       22.18      2.93 o
  -5  12   1       19.51       20.67      2.78 o
  -4  12   1       51.37       41.15      3.28 o
  -3  12   1        2.87        3.03      1.10 o
  -2  12   1      202.58      202.54      5.93 o
   0  12   1      419.00      432.30      7.02 o
   1  12   1      399.44      410.62      8.08 o
   2  12   1        3.54        6.02      1.17 o
   3  12   1       55.49       49.84      3.23 o
   4  12   1       74.02       76.10      4.70 o
   5  12   1       24.39       27.63      3.16 o
   6  12   1       23.98       27.38      3.38 o
  -7  13   1       10.11        3.70      1.89 o
  -6  13   1       31.17       32.25      3.58 o
  -5  13   1      170.76      157.25      7.17 o
  -4  13   1      115.96      115.00      5.55 o
  -3  13   1       69.35       62.29      3.68 o
  -2  13   1       23.59       24.13      2.10 o
   0  13   1      193.20      186.68      4.19 o
   1  13   1      228.11      234.98      5.94 o
   2  13   1       20.73       20.15      1.98 o
   3  13   1       12.76       15.23      2.07 o
   4  13   1       15.59       11.84      2.17 o
   5  13   1        2.11        0.51      1.30 o
   6  13   1        3.83        3.41      1.88 o
  -7  14   1       21.97       28.83      3.77 o
  -6  14   1       45.72       46.37      4.36 o
  -5  14   1       75.72       87.01      5.38 o
  -4  14   1       65.72       67.24      4.38 o
  -3  14   1      103.69      101.68      4.83 o
  -2  14   1       21.76       18.39      1.89 o
   0  14   1      132.18      128.54      3.46 o
   1  14   1       81.20       90.54      3.60 o
   2  14   1       11.42       11.35      1.54 o
   3  14   1       11.46       11.59      1.87 o
   4  14   1       26.06       26.72      2.93 o
   5  14   1        5.99        6.24      1.98 o
   6  14   1        3.34        4.29      1.72 o
  -6  15   1        8.84       11.74      2.37 o
  -5  15   1       11.12       14.84      2.54 o
  -4  15   1       23.20       15.68      2.30 o
  -3  15   1       40.19       43.12      3.24 o
  -2  15   1      103.34      104.00      4.53 o
   0  15   1      111.19      102.32      3.04 o
   1  15   1      165.74      163.85      5.03 o
   2  15   1       66.44       71.96      3.81 o
   3  15   1       31.51       29.29      2.76 o
   4  15   1        8.64        6.88      1.81 o
   5  15   1        1.44        2.96      1.47 o
   6  15   1        1.32        1.38      1.58 o
  -6  16   1       33.85       39.17      4.09 o
  -5  16   1        6.39        8.74      2.07 o
  -4  16   1        8.11        7.57      1.67 o
  -3  16   1        0.79       -0.43      1.01 o
   1  16   1       13.26       15.16      1.58 o
   2  16   1        2.28        2.05      0.86 o
   3  16   1       33.50       25.93      2.76 o
   4  16   1       45.66       43.05      3.76 o
   5  16   1       15.02       23.08      3.19 o
   6  16   1        0.30       -0.08      1.60 o
  -6  17   1       13.81       16.21      2.89 o
  -5  17   1        3.90        0.54      1.33 o
  -4  17   1       37.84       29.82      3.09 o
  -3  17   1       32.56       31.89      2.92 o
   2  17   1       37.96       43.84      3.08 o
   3  17   1        4.80        2.59      1.09 o
   4  17   1       59.62       62.81      4.59 o
   5  17   1       30.81       35.20      3.87 o
  -6  18   1       15.81       13.36      2.67 o
  -5  18   1        5.99        5.84      1.81 o
  -4  18   1        6.62        7.26      1.78 o
  -3  18   1        8.42        9.16      1.60 o
   3  18   1       18.02       16.68      2.34 o
   4  18   1        6.35        6.40      1.79 o
   5  18   1        2.72        3.07      1.61 o
  -5  19   1        3.13        6.42      1.88 o
  -4  19   1       59.68       60.92      4.41 o
   5  19   1        1.21        0.58      1.42 o
  -1 -23   2        1.05        3.84      1.84 o
   0 -23   2        2.96        2.53      1.41 o
  -2 -22   2       17.40       19.94      3.15 o
  -1 -22   2       25.20       26.36      3.44 o
   0 -22   2        1.89        0.68      1.39 o
   1 -22   2        4.80        4.72      1.72 o
  -4 -21   2        0.26        2.79      1.57 o
  -3 -21   2       17.95       14.01      2.32 o
  -2 -21   2        8.98       12.62      2.74 o
  -1 -21   2        9.21       11.64      1.76 o
   0 -21   2        3.28        2.72      1.20 o
   1 -21   2       18.82       14.82      1.91 o
  -5 -20   2        1.04       -1.52      1.61 o
  -4 -20   2        0.62       -1.66      1.66 o
  -3 -20   2        0.84       -0.06      1.43 o
  -2 -20   2       12.48       14.83      1.72 o
  -1 -20   2       17.72       20.26      2.15 o
   0 -20   2       17.40       19.20      2.11 o
   1 -20   2       16.23       12.65      2.28 o
  -5 -19   2        6.44        2.49      1.51 o
  -4 -19   2       10.01        6.16      1.70 o
  -3 -19   2        8.51       11.28      2.17 o
  -2 -19   2       44.89       40.85      3.42 o
  -1 -19   2        0.77        1.23      1.30 o
   0 -19   2       20.85       22.34      2.18 o
   1 -19   2       37.72       43.92      4.04 o
  -4 -18   2        1.71        3.03      1.58 o
  -3 -18   2        8.22        9.62      1.97 o
  -2 -18   2        2.46        1.70      0.84 o
  -1 -18   2       55.10       56.40      5.56 o
   0 -18   2       11.70       12.86      2.76 o
   1 -18   2        4.50        5.66      1.59 o
  -4 -17   2       11.43       11.33      2.22 o
  -3 -17   2       25.90       19.21      2.54 o
  -2 -17   2        0.59        0.91      0.92 o
  -1 -17   2       23.26       24.03      1.58 o
   0 -17   2       41.40       37.54      1.88 o
   1 -17   2       90.13       88.25      5.27 o
  -3 -16   2       37.34       34.81      3.29 o
  -2 -16   2        8.04        7.03      1.25 o
  -1 -16   2      232.85      230.17      5.60 o
   0 -16   2       10.65       12.12      1.13 o
   1 -16   2       44.67       41.81      2.14 o
  -3 -15   2      120.89      130.54      6.00 o
  -2 -15   2      115.52      110.08      3.86 o
  -1 -15   2        3.64        4.31      1.12 o
   0 -15   2       22.63       20.05      1.52 o
   1 -15   2       20.22       17.20      1.37 o
   2 -15   2       36.91       33.37      2.33 o
  -3 -14   2       47.96       37.71      3.15 o
  -2 -14   2      118.62      124.16      3.99 o
  -1 -14   2      593.85      623.87      9.52 o
   0 -14   2       12.78       14.75      0.94 o
   1 -14   2       11.06        8.52      0.99 o
   2 -14   2      116.32      103.89      3.08 o
  -2 -13   2       31.12       29.49      1.96 o
  -1 -13   2       25.13       27.33      1.79 o
   0 -13   2       21.44       19.48      1.36 o
   1 -13   2       56.75       57.40      3.26 o
   2 -13   2       49.90       45.80      1.69 o
  -2 -12   2      134.21      131.07      6.97 o
  -1 -12   2       68.43       62.94      1.94 o
   0 -12   2       62.19       56.04      1.68 o
   1 -12   2        0.22        0.57      0.52 o
   2 -12   2        9.95        9.84      0.83 o
   3 -12   2      147.55      133.68      4.25 o
  -2 -11   2      129.79      136.29      3.81 o
  -1 -11   2       58.43       56.69      1.31 o
   0 -11   2       46.00       43.98      1.43 o
   1 -11   2      235.33      238.15      4.50 o
   2 -11   2       17.17       17.72      1.08 o
   3 -11   2       71.65       70.19      3.11 o
   4 -11   2      190.84      187.20      5.73 o
  -2 -10   2      142.62      153.68      3.90 o
  -1 -10   2      262.92      253.69      2.99 o
   0 -10   2       10.50       12.38      0.79 o
   1 -10   2      183.31      202.73      3.26 o
   2 -10   2      147.26      140.85      3.16 o
   3 -10   2      133.41      128.76      4.34 o
   4 -10   2      453.58      432.92      9.34 o
   5 -10   2        0.01        0.97      0.90 o
  -6  -9   2      162.58      169.52      5.52 o
  -2  -9   2      128.97      143.33      3.65 o
  -1  -9   2      101.28      102.59      1.70 o
   0  -9   2       17.37       16.03      1.08 o
   1  -9   2       22.85       26.17      1.12 o
   2  -9   2       27.67       24.63      1.29 o
   3  -9   2       41.63       49.90      2.70 o
   4  -9   2      317.68      302.22      7.68 o
   5  -9   2      129.62      122.76      5.20 o
   6  -9   2        1.23       -0.08      0.98 o
  -7  -8   2       22.31       20.84      2.29 o
  -6  -8   2       32.48       23.84      2.17 o
  -5  -8   2       40.09       35.19      2.24 o
  -2  -8   2      264.85      288.19      5.15 o
  -1  -8   2      489.37      474.89      4.08 o
   0  -8   2      344.51      352.20     10.08 o
   1  -8   2      385.76      420.16      7.58 o
   2  -8   2       10.28        9.34      0.96 o
   3  -8   2       16.28       16.29      1.64 o
   4  -8   2      403.18      397.81      9.09 o
   5  -8   2      130.61      123.90      5.34 o
   6  -8   2       11.73       12.08      2.01 o
  -7  -7   2       75.65       70.89      4.18 o
  -6  -7   2      132.58      127.72      5.04 o
  -5  -7   2      207.62      199.51      5.62 o
  -2  -7   2      739.19      764.18      7.26 o
  -1  -7   2      428.37      436.27      3.76 o
   0  -7   2      173.77      174.53      3.20 o
   1  -7   2      198.44      213.19      3.79 o
   2  -7   2       28.06       27.61      1.36 o
   3  -7   2      213.83      208.81      5.86 o
   4  -7   2      318.79      311.53      7.99 o
   5  -7   2      136.45      143.54      5.84 o
   6  -7   2       72.67       78.92      4.74 o
   7  -7   2        1.43        3.91      1.69 o
  -8  -6   2        5.15        6.65      1.55 o
  -7  -6   2       24.85       27.96      2.73 o
  -6  -6   2       29.37       26.59      2.39 o
  -5  -6   2       67.18       65.83      3.25 o
  -4  -6   2       84.53       82.27      3.15 o
  -2  -6   2      663.19      676.22      9.21 o
  -1  -6   2     1164.07     1159.11      7.38 o
   0  -6   2     1505.78     1491.14     12.75 o
   1  -6   2       44.16       46.55      1.67 o
   2  -6   2      831.23      842.04     12.57 o
   3  -6   2      307.41      312.31      7.41 o
   4  -6   2      307.35      293.75      7.85 o
   5  -6   2       53.67       53.64      3.55 o
   6  -6   2       23.94       24.24      2.77 o
   7  -6   2       17.62       26.37      3.12 o
  -8  -5   2        0.75        2.82      1.34 o
  -7  -5   2       89.22       89.99      4.90 o
  -6  -5   2      116.90      107.98      4.80 o
  -5  -5   2       64.58       59.75      3.19 o
  -4  -5   2       11.32        9.78      1.22 o
  -2  -5   2      990.83     1044.53     14.68 o
  -1  -5   2      309.22      299.91      3.19 o
   0  -5   2      127.01      127.59      2.92 o
   1  -5   2      214.60      217.73      3.73 o
   2  -5   2      620.95      620.09     10.28 o
   3  -5   2      133.71      130.94      4.70 o
   4  -5   2       33.78       32.59      2.65 o
   5  -5   2       33.99       27.97      2.72 o
   6  -5   2        5.98        5.47      1.38 o
   7  -5   2        4.10        4.45      1.83 o
   8  -5   2        7.32        7.19      2.16 o
  -9  -4   2        2.26        2.05      1.30 o
  -8  -4   2       28.59       27.54      3.08 o
  -7  -4   2       54.92       55.66      3.95 o
  -6  -4   2       61.20       62.98      3.74 o
  -5  -4   2      344.95      345.19      8.25 o
  -4  -4   2      250.28      238.51      5.95 o
  -2  -4   2     1087.18     1106.74     11.66 o
  -1  -4   2      484.37      477.26      6.53 o
   0  -4   2     1796.92     1724.00     11.17 o
   1  -4   2      128.11      136.12      5.41 o
   2  -4   2       97.18       93.93      3.56 o
   3  -4   2       11.81       10.23      1.41 o
   4  -4   2      123.14      106.89      4.69 o
   5  -4   2      119.89      114.13      5.38 o
   6  -4   2       15.04       15.59      2.35 o
   7  -4   2       13.65       23.24      3.00 o
   8  -4   2       49.52       58.06      5.07 o
  -9  -3   2        0.01        2.22      1.69 o
  -8  -3   2        5.44        7.01      1.85 o
  -7  -3   2       65.01       64.36      4.28 o
  -6  -3   2        9.47        8.40      1.48 o
  -5  -3   2      114.44      116.59      4.68 o
  -4  -3   2      232.91      238.96      6.10 o
  -3  -3   2      244.01      241.83      4.06 o
  -2  -3   2       82.92       89.60      2.35 o
  -1  -3   2     1121.88     1059.17      7.47 o
   0  -3   2      734.91      718.00     16.61 o
   1  -3   2       69.77       66.06      4.02 o
   2  -3   2      344.96      337.32      7.11 o
   3  -3   2       25.09       29.06      2.28 o
   4  -3   2       18.57       14.35      1.92 o
   5  -3   2       96.15      102.50      5.13 o
   6  -3   2       51.10       49.89      3.98 o
   7  -3   2        6.76        8.59      2.08 o
   8  -3   2        9.13       13.65      2.82 o
  -9  -2   2        0.57        0.84      1.53 o
  -8  -2   2        2.88        4.33      1.72 o
  -7  -2   2        4.41        2.95      1.40 o
  -6  -2   2        3.91        2.39      1.17 o
  -5  -2   2       37.03       38.83      2.73 o
  -4  -2   2       16.84       16.46      1.64 o
  -3  -2   2       12.98       12.04      0.94 o
  -2  -2   2      320.88      307.43      4.37 o
  -1  -2   2     2088.99     2037.09     12.67 o
   0  -2   2     2261.66     2117.30     16.50 o
   1  -2   2      299.26      299.13      3.56 o
   2  -2   2      973.64      997.33     15.73 o
   3  -2   2      277.61      285.08      7.34 o
   4  -2   2      241.61      244.55      7.43 o
   5  -2   2      223.73      216.22      7.65 o
   6  -2   2       39.99       31.40      3.29 o
   7  -2   2       35.64       42.04      4.04 o
   8  -2   2       32.85       42.07      4.52 o
  -9  -1   2       35.80       32.33      3.81 o
  -8  -1   2        3.14        3.80      1.56 o
  -7  -1   2        5.82        3.96      1.36 o
  -6  -1   2       57.02       49.48      3.55 o
  -5  -1   2      105.73      100.27      4.51 o
  -4  -1   2      354.73      355.98      7.95 o
  -3  -1   2      715.51      731.66     15.21 o
  -2  -1   2     1972.69     1994.95     16.15 o
  -1  -1   2     3890.48     3624.66     39.98 o
   0  -1   2     2632.73     2506.07     29.38 o
   1  -1   2        4.62        3.75      0.48 o
   2  -1   2      338.05      340.97      7.06 o
   3  -1   2      384.41      407.48      9.06 o
   4  -1   2      303.88      319.18      8.65 o
   5  -1   2       97.85       82.93      4.79 o
   6  -1   2       28.28       21.35      2.72 o
   7  -1   2        7.63        3.62      1.61 o
   8  -1   2       14.74       17.07      3.10 o
  -9   0   2       11.81       13.63      2.83 o
  -8   0   2        0.06       -1.15      1.57 o
  -7   0   2       15.78        9.47      1.95 o
  -6   0   2      104.86      110.87      5.35 o
  -5   0   2        0.57       -0.07      0.83 o
  -4   0   2       25.05       17.97      1.77 o
  -3   0   2      197.28      187.52      9.95 o
  -2   0   2      106.81       95.56      2.90 o
  -1   0   2    14940.02    13480.45    128.73 o
   0   0   2     1341.67     1151.75      9.96 o
   1   0   2      153.80      136.84      2.78 o
   2   0   2     1904.42     2032.41     17.63 o
   3   0   2     1719.15     1760.44     23.85 o
   4   0   2      142.56      130.27      5.46 o
   5   0   2        2.80        1.75      1.27 o
   6   0   2        0.00        1.97      1.50 o
   7   0   2        0.04        0.37      1.35 o
   8   0   2        4.11        3.49      2.20 o
  -9   1   2       35.77       47.86      4.59 o
  -8   1   2        3.13        2.47      1.67 o
  -7   1   2        5.87        6.04      1.77 o
  -6   1   2       56.82       55.35      3.86 o
  -5   1   2      105.38       96.76      4.56 o
  -4   1   2      354.24      340.29      8.05 o
  -3   1   2      714.76      741.12      8.18 o
  -2   1   2     1970.39     1992.29     17.11 o
  -1   1   2     3888.41     3655.27     21.23 o
   0   1   2     2630.97     2567.55     19.43 o
   1   1   2        4.67        4.46      0.96 o
   2   1   2      338.35      334.82      4.22 o
   3   1   2      383.94      400.30      9.16 o
   4   1   2      304.02      320.97      8.92 o
   5   1   2       97.95       91.99      5.09 o
   6   1   2       28.30       26.12      3.14 o
   7   1   2        7.61        6.22      1.82 o
   8   1   2       14.69       27.00      4.02 o
  -9   2   2        0.57        1.74      1.40 o
  -8   2   2        2.88        1.75      1.36 o
  -7   2   2        4.41        3.90      1.60 o
  -6   2   2        3.90        2.64      1.26 o
  -5   2   2       37.03       40.19      3.10 o
  -4   2   2       16.85       19.68      1.95 o
  -3   2   2       13.00       10.03      0.87 o
  -2   2   2      320.70      307.35      3.82 o
  -1   2   2     2089.97     2054.86     12.78 o
   0   2   2     2262.25     2087.25     16.28 o
   1   2   2      298.96      310.75      6.09 o
   2   2   2      974.10     1024.17      8.63 o
   3   2   2      278.14      282.64      7.63 o
   4   2   2      241.35      236.88      7.67 o
   5   2   2      223.73      217.29      7.96 o
   6   2   2       39.86       32.70      3.46 o
   7   2   2       35.58       38.55      4.07 o
  -9   3   2        0.01       -0.74      1.64 o
  -8   3   2        5.41        4.97      1.79 o
  -7   3   2       65.01       59.22      4.43 o
  -6   3   2        9.44        7.10      1.66 o
  -5   3   2      114.29      109.45      5.09 o
  -4   3   2      232.57      242.75      4.63 o
  -3   3   2      244.17      236.99      4.02 o
  -2   3   2       83.03       86.97      1.50 o
  -1   3   2     1120.44     1070.74      7.54 o
   0   3   2      733.91      721.49      7.17 o
   1   3   2       69.90       69.23      1.96 o
   2   3   2      345.51      354.97      5.41 o
   3   3   2       24.95       28.14      2.40 o
   4   3   2       18.57       16.57      2.17 o
   5   3   2       96.29       94.21      5.26 o
   6   3   2       51.17       56.53      4.49 o
   7   3   2        6.75        9.19      2.21 o
  -8   4   2       28.62       25.08      3.50 o
  -7   4   2       55.01       54.33      4.35 o
  -6   4   2       61.06       63.79      4.27 o
  -5   4   2      344.97      330.94      9.19 o
  -4   4   2      250.46      239.85      4.56 o
  -3   4   2      567.98      609.13      5.45 o
  -2   4   2     1087.17     1107.60      7.76 o
  -1   4   2      485.16      498.67      5.24 o
   0   4   2     1796.14     1735.75     27.64 o
   1   4   2      128.18      138.57      3.06 o
   2   4   2       97.50       98.49      2.69 o
   3   4   2       11.84       10.71      1.65 o
   4   4   2      123.32      114.84      5.38 o
   5   4   2      119.87      110.99      5.80 o
   6   4   2       14.96       14.42      2.71 o
   7   4   2       13.68       20.26      3.22 o
  -8   5   2        0.77        2.05      1.24 o
  -7   5   2       89.28       88.46      5.64 o
  -6   5   2      116.91      110.97      5.72 o
  -5   5   2       64.56       67.07      4.11 o
  -4   5   2       11.34        8.94      0.92 o
  -3   5   2      392.82      438.61      4.26 o
  -2   5   2      990.62     1044.64      7.32 o
   0   5   2      127.44      129.63      2.53 o
   1   5   2      214.46      225.77      5.02 o
   2   5   2      620.81      629.28      7.74 o
   3   5   2      133.84      135.26      5.36 o
   4   5   2       33.99       35.36      3.14 o
   5   5   2       33.99       31.89      3.22 o
   6   5   2        5.96        2.03      1.37 o
   7   5   2        4.13        7.02      2.10 o
  -8   6   2        5.16        7.94      2.09 o
  -7   6   2       24.76       22.60      3.05 o
  -6   6   2       29.58       23.58      2.79 o
  -5   6   2       67.08       67.83      4.13 o
  -4   6   2       84.53       82.26      2.51 o
  -3   6   2      260.89      258.87      2.88 o
  -2   6   2      663.53      653.05      8.56 o
   0   6   2     1505.18     1495.47     21.00 o
   1   6   2       44.15       46.44      1.32 o
   2   6   2      830.77      869.73      7.75 o
   3   6   2      307.25      302.89      8.36 o
   4   6   2      307.10      306.00      9.17 o
   5   6   2       53.58       56.21      4.24 o
   6   6   2       23.91       21.26      2.99 o
   7   6   2       17.57       21.02      3.28 o
  -8   7   2        6.03        4.34      2.04 o
  -7   7   2       75.51       73.02      5.22 o
  -6   7   2      132.68      134.41      6.59 o
  -5   7   2      207.72      192.40      7.18 o
  -4   7   2      203.86      209.56      2.89 o
  -3   7   2        6.87        8.04      0.40 o
  -2   7   2      738.87      749.36      9.19 o
  -1   7   2      428.16      438.12      6.47 o
   0   7   2      173.71      185.95      3.22 o
   1   7   2      198.68      214.29      3.08 o
   2   7   2       28.02       29.06      1.21 o
   3   7   2      213.80      208.66      6.85 o
   4   7   2      319.03      303.77      9.29 o
   5   7   2      136.59      143.91      6.86 o
   6   7   2       72.69       78.66      5.54 o
   7   7   2        1.46        4.32      2.13 o
  -8   8   2        4.48        2.11      1.41 o
  -7   8   2       22.35       26.08      3.37 o
  -6   8   2       32.43       28.43      3.28 o
  -5   8   2       40.13       34.96      1.82 o
  -4   8   2       13.10       13.66      0.64 o
  -3   8   2      447.29      471.16     10.86 o
  -2   8   2      264.59      296.95      4.45 o
  -1   8   2      489.97      479.88      6.80 o
   0   8   2      344.71      364.03      4.90 o
   1   8   2      386.03      433.36     15.25 o
   2   8   2       10.44        9.11      0.93 o
   3   8   2       16.09       16.07      2.04 o
   4   8   2      403.54      406.91     11.03 o
   5   8   2      130.33      141.12      6.87 o
   6   8   2       11.76       15.28      2.77 o
   7   8   2        5.94        5.81      2.12 o
  -8   9   2        9.57       10.69      2.48 o
  -7   9   2       97.64       95.99      6.12 o
  -6   9   2      162.73      163.19      7.39 o
  -5   9   2      121.61      115.03      3.01 o
  -4   9   2       80.09       78.61      2.25 o
  -3   9   2        8.09        6.38      0.53 o
  -2   9   2      128.79      133.41      1.72 o
  -1   9   2      101.23      109.37      2.67 o
   0   9   2       17.41       18.03      1.12 o
   1   9   2       22.88       28.53      1.38 o
   2   9   2       27.65       27.09      1.50 o
   3   9   2       41.55       43.98      3.23 o
   4   9   2      317.94      327.65      9.92 o
   5   9   2      129.55      136.03      6.88 o
   6   9   2        1.23       -0.36      1.36 o
   7   9   2        2.95       -0.33      1.79 o
  -7  10   2       19.59       20.69      3.04 o
  -6  10   2       75.05       76.89      5.19 o
  -5  10   2       77.58       76.06      4.71 o
  -4  10   2       25.40       23.57      1.15 o
  -3  10   2      203.29      192.62      2.66 o
  -1  10   2      263.15      267.49      4.54 o
   0  10   2       10.40       10.33      1.06 o
   1  10   2      183.20      204.07      3.87 o
   2  10   2      147.29      143.56      3.44 o
   3  10   2      133.36      128.16      5.55 o
   4  10   2      453.32      445.44     11.91 o
   5  10   2        0.01        0.59      1.41 o
   6  10   2       17.92       18.29      3.02 o
  -7  11   2       10.61        8.37      2.24 o
  -6  11   2       51.33       53.45      4.37 o
  -5  11   2      229.61      228.49      8.41 o
  -4  11   2       75.13       67.67      4.20 o
  -3  11   2        1.23        2.22      1.00 o
  -1  11   2       58.30       57.26      1.82 o
   0  11   2       45.85       44.62      2.18 o
   1  11   2      235.51      240.55      4.33 o
   2  11   2       17.17       15.26      1.16 o
   3  11   2       71.81       80.33      4.46 o
   4  11   2      190.94      202.49      7.90 o
   5  11   2       46.29       52.62      4.44 o
   6  11   2        4.52        0.58      1.47 o
  -7  12   2       14.07       16.44      2.96 o
  -6  12   2        4.56        1.45      1.19 o
  -5  12   2       16.95       14.79      2.38 o
  -4  12   2       75.89       71.13      4.29 o
  -3  12   2      159.85      150.17      5.75 o
  -1  12   2       68.26       65.63      1.94 o
   0  12   2       62.21       58.16      2.52 o
   1  12   2        0.22        0.88      0.81 o
   2  12   2        9.93       10.12      1.55 o
   3  12   2      147.46      146.37      6.13 o
   4  12   2        8.34        7.84      2.02 o
   5  12   2        5.26        7.86      2.20 o
   6  12   2        7.72        6.26      1.75 o
  -7  13   2       11.20       12.23      2.59 o
  -6  13   2        1.45        2.05      1.72 o
  -5  13   2        1.61       -0.02      1.22 o
  -4  13   2        4.98        2.84      1.21 o
  -3  13   2       34.34       35.69      2.88 o
  -1  13   2       25.15       21.92      1.05 o
   0  13   2       21.57       18.89      1.51 o
   1  13   2       57.00       58.63      3.06 o
   2  13   2       49.86       46.29      3.15 o
   3  13   2       57.95       60.34      4.01 o
   4  13   2       27.26       28.00      3.11 o
   5  13   2       11.23        7.89      2.01 o
   6  13   2        7.71       10.19      2.55 o
  -7  14   2       28.85       28.72      3.74 o
  -6  14   2        3.25        1.67      1.73 o
  -5  14   2       11.57       10.22      2.14 o
  -4  14   2       35.66       46.77      3.63 o
  -1  14   2      593.56      568.46      7.11 o
   0  14   2       12.79       13.78      1.28 o
   1  14   2       11.08       10.05      1.41 o
   2  14   2      116.26      105.03      4.78 o
   3  14   2      242.12      254.86      8.46 o
   4  14   2        1.76        1.98      1.21 o
   5  14   2       28.83       32.33      3.63 o
   6  14   2        2.42       -0.63      1.57 o
  -6  15   2       12.56       16.64      2.67 o
  -5  15   2       47.68       48.25      4.10 o
  -4  15   2       33.03       30.70      3.05 o
   0  15   2       22.72       21.71      1.58 o
   1  15   2       20.27       22.27      1.96 o
   2  15   2       36.92       38.22      2.96 o
   3  15   2        6.94        7.60      1.79 o
   4  15   2       53.44       51.35      4.17 o
   5  15   2        3.33        6.79      1.92 o
  -6  16   2       12.39       14.05      2.66 o
  -5  16   2       13.38        8.98      2.02 o
  -4  16   2       57.26       63.82      4.40 o
   1  16   2       44.72       44.81      2.78 o
   2  16   2       74.45       65.61      3.85 o
   3  16   2        6.08        9.18      1.84 o
   4  16   2       36.05       40.93      3.82 o
   5  16   2        6.07        7.24      2.01 o
  -6  17   2        0.60        2.23      1.67 o
  -5  17   2       21.11       23.44      3.08 o
   2  17   2       10.72       10.30      1.70 o
   3  17   2       63.87       62.90      4.22 o
   4  17   2       15.30       22.79      3.07 o
   5  17   2       21.58       28.31      3.55 o
  -6  18   2       11.68       17.38      2.94 o
  -5  18   2        5.56        7.30      2.04 o
   3  18   2       21.92       20.23      2.54 o
   4  18   2        6.71        9.41      2.09 o
   5  18   2        5.31        8.75      2.33 o
  -6  19   2        1.37        0.87      1.36 o
  -1 -23   3        2.92        2.69      1.50 o
   0 -23   3       23.36       27.41      3.65 o
  -2 -22   3        8.61        8.35      2.20 o
  -1 -22   3        2.27        1.82      1.36 o
   0 -22   3        3.72        2.75      1.79 o
  -4 -21   3       10.19       11.39      2.49 o
  -3 -21   3        1.18        0.68      1.28 o
  -2 -21   3        0.71        0.42      1.53 o
  -1 -21   3        4.40        3.05      1.21 o
   0 -21   3       24.50       30.11      2.63 o
  -4 -20   3       36.61       42.27      4.11 o
  -3 -20   3       34.17       31.04      3.38 o
  -2 -20   3       32.38       32.23      2.07 o
  -1 -20   3       44.07       40.90      2.96 o
   0 -20   3        4.35        4.18      1.25 o
  -5 -19   3       18.28       22.57      3.27 o
  -4 -19   3        8.85        8.43      2.04 o
  -3 -19   3       12.22       15.29      2.39 o
  -2 -19   3       11.72       12.63      2.09 o
  -1 -19   3       42.33       39.50      2.16 o
   0 -19   3       12.83       12.90      1.70 o
  -5 -18   3        6.23        8.13      2.13 o
  -4 -18   3       19.45       24.79      3.09 o
  -3 -18   3       20.85       25.91      3.01 o
  -2 -18   3       73.31       66.95      3.37 o
  -1 -18   3        4.36        1.75      0.76 o
   0 -18   3        7.83        8.41      1.18 o
  -6 -17   3        2.55        5.12      2.03 o
  -5 -17   3        1.65        2.72      1.66 o
  -4 -17   3       36.93       41.35      3.88 o
  -3 -17   3       21.64       20.24      2.69 o
  -2 -17   3       70.69       71.05      3.39 o
  -1 -17   3       85.67       84.58      2.92 o
   0 -17   3       55.33       55.15      2.32 o
  -5 -16   3        3.86        3.99      1.74 o
  -4 -16   3       28.33       29.65      3.23 o
  -3 -16   3       29.51       23.41      2.79 o
  -2 -16   3       89.38      100.49      4.94 o
  -1 -16   3       50.04       49.78      2.21 o
   0 -16   3      109.58      114.02      3.21 o
   1 -16   3        9.48        6.68      1.43 o
  -5 -15   3       13.84       16.87      2.66 o
  -4 -15   3       34.65       31.62      3.27 o
  -3 -15   3        1.38        2.82      1.30 o
  -2 -15   3      231.85      232.87      5.87 o
  -1 -15   3      343.30      334.59      5.58 o
   0 -15   3      159.36      159.96      4.36 o
   1 -15   3       35.51       31.55      2.56 o
   2 -15   3      116.22      108.64      4.77 o
  -4 -14   3       17.05       23.72      2.84 o
  -3 -14   3       37.85       39.42      3.35 o
  -2 -14   3      636.06      624.32      9.83 o
  -1 -14   3       75.47       71.84      2.60 o
   0 -14   3       50.29       51.93      2.36 o
   1 -14   3       40.62       39.04      2.79 o
   2 -14   3        5.41        5.46      0.85 o
  -4 -13   3       35.29       38.26      3.50 o
  -3 -13   3       65.98       63.69      4.13 o
  -2 -13   3      119.85      120.68      3.95 o
  -1 -13   3      248.07      231.82      3.70 o
   0 -13   3      142.83      147.92      5.13 o
   1 -13   3       12.13       15.05      1.76 o
   2 -13   3       21.49       18.14      1.31 o
  -4 -12   3       54.64       55.11      4.03 o
  -3 -12   3        9.20        7.83      1.69 o
  -2 -12   3       39.26       34.10      2.77 o
  -1 -12   3       77.79       78.40      2.05 o
   0 -12   3       99.86       90.96      2.93 o
   1 -12   3       68.46       64.04      3.47 o
   2 -12   3       28.63       26.02      1.55 o
   3 -12   3       37.25       33.34      2.50 o
  -4 -11   3       24.21       24.57      2.76 o
  -3 -11   3       12.41       11.97      1.81 o
  -2 -11   3      317.90      309.36      8.35 o
  -1 -11   3      231.47      237.65      3.60 o
   0 -11   3      225.66      220.79      4.50 o
   1 -11   3       30.45       29.81      2.36 o
   2 -11   3       52.24       41.29      1.92 o
   3 -11   3      163.10      156.67      5.43 o
   4 -11   3      103.81      101.66      4.70 o
  -3 -10   3       25.64       26.76      2.51 o
  -2 -10   3      310.59      292.86      5.61 o
  -1 -10   3       19.39       22.24      1.06 o
   0 -10   3       51.16       51.47      1.62 o
   1 -10   3      216.59      221.36      6.40 o
   2 -10   3        1.63        1.94      0.67 o
   3 -10   3      167.54      172.85      5.74 o
   4 -10   3      112.65      105.45      4.84 o
   5 -10   3       29.20       31.24      2.90 o
  -3  -9   3      299.14      302.93      8.41 o
  -2  -9   3      472.13      450.79      8.47 o
  -1  -9   3       61.22       63.03      1.71 o
   0  -9   3      391.77      422.32      4.86 o
   1  -9   3       91.61      100.34      4.17 o
   2  -9   3      102.55       88.87      2.78 o
   3  -9   3      264.68      262.26      7.26 o
   4  -9   3      171.15      167.47      6.18 o
   5  -9   3       21.88       19.42      2.36 o
   6  -9   3        2.91        7.58      1.73 o
  -3  -8   3      424.15      418.85      9.86 o
  -2  -8   3       88.83       88.44      2.83 o
  -1  -8   3      343.79      341.91      4.17 o
   0  -8   3       87.44       89.90      1.99 o
   1  -8   3       19.82       21.74      1.93 o
   2  -8   3       79.64       71.03      2.51 o
   3  -8   3       10.34       10.86      1.59 o
   4  -8   3       35.80       35.77      2.91 o
   5  -8   3       47.31       52.75      3.80 o
   6  -8   3       29.05       27.39      3.03 o
  -3  -7   3      233.38      246.53      7.18 o
  -2  -7   3      595.67      627.22      5.84 o
  -1  -7   3      272.92      282.62      3.87 o
   0  -7   3      102.59      107.52      2.10 o
   1  -7   3        1.21        2.51      0.98 o
   2  -7   3      472.67      457.36      6.76 o
   3  -7   3       52.44       53.06      3.19 o
   4  -7   3      203.20      210.77      7.16 o
   5  -7   3       14.89       16.04      2.28 o
   6  -7   3        6.19        9.26      1.95 o
   7  -7   3        3.90        5.58      1.71 o
  -8  -6   3        1.17        0.84      1.03 o
  -7  -6   3      143.90      139.69      6.01 o
  -3  -6   3      117.41      110.62      4.60 o
  -2  -6   3      115.20      118.10      2.14 o
  -1  -6   3      196.64      190.47      3.37 o
   0  -6   3      297.62      306.02      3.60 o
   1  -6   3      232.37      232.36      6.27 o
   2  -6   3      280.80      275.58      5.07 o
   3  -6   3      110.44      114.18      4.78 o
   4  -6   3      431.12      419.82     10.50 o
   5  -6   3      168.91      170.82      6.93 o
   6  -6   3        1.72        4.49      1.54 o
   7  -6   3       48.68       59.14      4.82 o
  -8  -5   3       11.63       11.58      2.16 o
  -7  -5   3        8.67        8.40      1.70 o
  -6  -5   3       53.35       52.24      3.39 o
  -3  -5   3      259.74      302.66      7.65 o
  -2  -5   3       62.21       69.28      2.09 o
  -1  -5   3      341.57      333.15      3.87 o
   0  -5   3      733.35      734.12      8.37 o
   1  -5   3      195.85      214.66      5.88 o
   2  -5   3       52.55       57.36      3.14 o
   3  -5   3      244.88      231.35      7.01 o
   4  -5   3      373.38      364.58      9.76 o
   5  -5   3       55.31       52.21      3.89 o
   6  -5   3        0.44        0.47      1.09 o
   7  -5   3       38.79       59.13      4.88 o
  -9  -4   3        0.20        1.58      1.44 o
  -8  -4   3       49.30       51.17      4.11 o
  -7  -4   3       13.60       10.81      1.92 o
  -6  -4   3       50.85       51.67      3.44 o
  -3  -4   3       32.21       44.48      2.78 o
  -2  -4   3      542.76      546.14      6.32 o
  -1  -4   3     1184.05     1177.20     11.82 o
   0  -4   3      309.94      309.36      6.36 o
   1  -4   3      164.46      156.77      4.96 o
   2  -4   3      503.90      515.22     10.28 o
   3  -4   3       40.48       43.96      3.01 o
   4  -4   3      115.59      117.07      5.36 o
   5  -4   3      185.44      184.27      7.35 o
   6  -4   3        2.14        2.15      1.22 o
   7  -4   3        7.62        5.88      1.88 o
  -9  -3   3       39.10       37.55      3.91 o
  -8  -3   3       19.75       21.86      2.90 o
  -7  -3   3       33.69       29.49      2.94 o
  -6  -3   3      148.59      151.48      6.01 o
  -5  -3   3      149.47      147.10      5.37 o
  -3  -3   3      660.16      672.66     11.71 o
  -2  -3   3     1530.04     1462.72     24.13 o
  -1  -3   3      241.65      235.79      2.96 o
   0  -3   3      498.09      512.73     12.90 o
   1  -3   3      168.94      171.88      5.17 o
   2  -3   3      109.83      109.99      4.37 o
   3  -3   3       90.85       89.58      4.28 o
   4  -3   3       96.36       98.58      4.97 o
   5  -3   3       77.51       79.56      4.88 o
   6  -3   3        4.33        3.65      1.51 o
   7  -3   3       12.63       12.14      2.45 o
  -9  -2   3       18.64       17.02      2.82 o
  -8  -2   3       40.39       47.23      4.05 o
  -7  -2   3       32.28       32.81      3.11 o
  -6  -2   3       21.83       16.91      2.18 o
  -5  -2   3      186.15      175.74      6.02 o
  -3  -2   3      411.74      384.00      8.10 o
  -2  -2   3      597.74      614.04      6.99 o
  -1  -2   3     1541.63     1577.94     10.75 o
   0  -2   3      425.15      419.35     10.88 o
   1  -2   3      407.85      431.28      8.48 o
   2  -2   3      568.96      559.00     10.95 o
   3  -2   3       17.46       18.89      2.05 o
   4  -2   3        2.11        3.17      1.30 o
   5  -2   3      248.05      233.70      8.52 o
   6  -2   3       15.88       15.19      2.45 o
   7  -2   3       33.98       39.31      4.08 o
  -9  -1   3        5.11        9.37      2.38 o
  -8  -1   3       17.49       16.05      2.59 o
  -7  -1   3       55.86       45.95      3.80 o
  -6  -1   3        4.07        7.40      1.66 o
  -5  -1   3      107.12      105.24      4.64 o
  -3  -1   3      172.77      180.25      5.11 o
  -2  -1   3     1071.27     1087.32     10.32 o
  -1  -1   3     1284.60     1284.96     13.40 o
   0  -1   3       34.65       35.82      1.52 o
   1  -1   3       69.62       66.40      1.82 o
   2  -1   3      587.43      611.37     11.57 o
   3  -1   3        5.34        5.79      1.39 o
   4  -1   3       43.88       42.25      3.36 o
   5  -1   3      143.13      153.36      6.89 o
   6  -1   3        6.10        8.46      2.11 o
   7  -1   3       10.95        9.75      2.35 o
  -9   0   3       20.21       30.79      3.74 o
  -8   0   3        1.21        3.73      1.70 o
  -7   0   3        8.06        5.97      1.69 o
  -6   0   3      386.35      366.08     10.07 o
  -5   0   3        3.24        5.63      1.28 o
  -3   0   3      729.30      737.29      8.37 o
  -2   0   3      689.48      638.04      7.07 o
  -1   0   3       89.84       84.88      2.15 o
   0   0   3     1723.26     1722.50     14.98 o
   1   0   3       47.98       45.62      1.87 o
   2   0   3      263.23      269.37      7.16 o
   3   0   3      369.03      392.66      9.77 o
   4   0   3      506.99      504.78     12.10 o
   5   0   3       81.89       86.46      5.24 o
   6   0   3       37.14       27.52      3.26 o
   7   0   3       50.07       61.21      5.16 o
  -9   1   3        5.09        7.87      2.39 o
  -8   1   3       17.54       17.25      2.87 o
  -7   1   3       55.90       51.13      4.11 o
  -6   1   3        4.04        5.32      1.61 o
  -5   1   3      106.95      111.18      4.97 o
  -4   1   3       73.68       79.37      2.68 o
  -3   1   3      172.42      178.87      3.48 o
  -2   1   3     1070.71     1041.25      9.98 o
  -1   1   3     1283.57     1297.43     11.68 o
   0   1   3       34.81       34.83      1.49 o
   1   1   3       69.72       68.10      2.23 o
   2   1   3      586.19      624.75     11.78 o
   3   1   3        5.38        6.37      1.49 o
   4   1   3       43.86       41.61      3.41 o
   5   1   3      143.21      146.06      6.87 o
   6   1   3        6.08        7.01      2.04 o
   7   1   3       10.95        9.20      2.39 o
  -9   2   3       18.57       20.69      3.36 o
  -8   2   3       40.39       46.87      4.29 o
  -7   2   3       32.28       36.43      3.52 o
  -6   2   3       21.83       23.70      2.69 o
  -5   2   3      186.36      190.45      6.71 o
  -4   2   3       82.48       86.27      2.63 o
  -3   2   3      412.14      393.40      5.32 o
  -2   2   3      597.59      622.20      5.55 o
  -1   2   3     1542.28     1599.62     18.87 o
   0   2   3      425.46      426.01      5.66 o
   1   2   3      407.70      440.41      6.22 o
   2   2   3      568.76      557.92     11.11 o
   3   2   3       17.38       17.98      2.21 o
   4   2   3        2.07        3.15      1.41 o
   5   2   3      248.13      250.68      9.16 o
   6   2   3       15.91       15.98      2.57 o
   7   2   3       33.93       41.53      4.45 o
  -9   3   3       39.00       36.97      4.19 o
  -8   3   3       19.75       28.55      3.53 o
  -7   3   3       33.69       35.57      3.49 o
  -6   3   3      148.41      143.78      6.39 o
  -5   3   3      149.37      144.52      5.87 o
  -4   3   3        9.85        9.65      0.94 o
  -3   3   3      660.00      688.37      7.51 o
  -2   3   3     1530.23     1487.57     12.67 o
  -1   3   3      242.01      245.62      4.77 o
   0   3   3      498.01      515.83      9.15 o
   1   3   3      169.18      180.60      3.75 o
   2   3   3      109.99      109.89      4.62 o
   3   3   3       90.91       90.15      4.60 o
   4   3   3       96.50       92.43      5.13 o
   5   3   3       77.77       78.78      5.15 o
   6   3   3        4.34        3.75      1.66 o
   7   3   3       12.65       13.84      2.79 o
  -8   4   3       49.39       53.42      4.61 o
  -7   4   3       13.63       18.79      2.75 o
  -6   4   3       50.89       53.44      4.04 o
  -5   4   3      144.56      150.07      6.09 o
  -4   4   3       89.21       89.83      2.59 o
  -3   4   3       32.17       43.98      1.30 o
  -2   4   3      543.28      548.95      6.53 o
  -1   4   3     1182.57     1217.44     13.31 o
   0   4   3      310.42      310.63      4.81 o
   1   4   3      164.53      165.06      3.05 o
   2   4   3      504.17      543.36     11.11 o
   3   4   3       40.59       40.51      3.22 o
   4   4   3      115.64      126.63      5.99 o
   5   4   3      185.29      172.59      7.67 o
   6   4   3        2.17        0.21      1.15 o
   7   4   3        7.65       10.90      2.55 o
  -8   5   3       11.60       22.07      3.24 o
  -7   5   3        8.73        6.84      1.79 o
  -6   5   3       53.22       48.48      3.83 o
  -5   5   3      169.34      176.28      4.02 o
  -4   5   3       32.02       31.00      1.39 o
  -3   5   3      259.67      298.44      4.11 o
  -2   5   3       62.23       69.53      1.86 o
  -1   5   3      341.55      328.19      4.66 o
   0   5   3      733.62      726.15      8.23 o
   1   5   3      196.07      202.30      3.56 o
   2   5   3       52.44       55.66      3.40 o
   3   5   3      245.16      242.48      7.76 o
   4   5   3      373.29      369.03     10.71 o
   5   5   3       55.25       44.54      4.05 o
   6   5   3        0.44        1.69      1.38 o
   7   5   3       38.72       56.18      5.22 o
  -8   6   3        1.18        1.85      1.74 o
  -7   6   3      143.78      144.03      7.23 o
  -6   6   3      132.90      127.51      6.29 o
  -5   6   3      234.73      235.13      4.60 o
  -4   6   3      832.18      856.47      7.57 o
  -3   6   3      117.15      114.38      2.25 o
  -2   6   3      114.89      126.89      2.55 o
   0   6   3      297.72      307.21      4.87 o
   1   6   3      231.90      236.24      4.06 o
   2   6   3      281.02      287.09      5.21 o
   3   6   3      110.52      105.94      5.09 o
   4   6   3      430.77      441.30     11.87 o
   5   6   3      168.87      166.45      7.66 o
   6   6   3        1.73        2.88      1.53 o
  -8   7   3       13.48       17.85      2.96 o
  -7   7   3       39.61       42.58      4.21 o
  -6   7   3      142.46      143.96      3.81 o
  -5   7   3      192.28      200.32      4.05 o
  -4   7   3      409.15      419.37      4.56 o
  -3   7   3      233.62      245.22      3.33 o
  -1   7   3      273.16      285.12      5.93 o
   0   7   3      102.44      104.08      3.71 o
   1   7   3        1.21        0.66      0.48 o
   2   7   3      472.81      459.93      6.83 o
   3   7   3       52.44       52.74      3.71 o
   4   7   3      203.01      198.77      7.85 o
   5   7   3       14.78       18.04      2.76 o
   6   7   3        6.19        7.57      2.20 o
  -8   8   3       26.99       31.01      3.80 o
  -7   8   3       38.87       44.48      4.18 o
  -6   8   3       46.55       44.56      3.90 o
  -5   8   3       83.74       78.08      2.30 o
  -4   8   3      304.77      306.73      3.55 o
  -3   8   3      424.59      437.18      4.58 o
  -1   8   3      343.26      346.58      6.71 o
   0   8   3       87.04       92.30      3.53 o
   1   8   3       19.97       22.80      2.07 o
   2   8   3       79.61       73.01      3.99 o
   3   8   3       10.18       12.74      1.92 o
   4   8   3       35.89       42.60      3.67 o
   5   8   3       47.38       52.74      4.47 o
   6   8   3       29.07       24.81      3.43 o
  -8   9   3        2.16        2.68      2.18 o
  -7   9   3        4.45        2.21      1.41 o
  -6   9   3       68.41       61.88      4.63 o
  -5   9   3       59.20       58.23      1.75 o
  -4   9   3       30.11       26.31      0.73 o
  -3   9   3      298.51      312.35      5.69 o
  -1   9   3       61.35       64.29      2.61 o
   0   9   3      391.82      429.97      8.40 o
   1   9   3       91.81       91.99      4.03 o
   2   9   3      102.74      101.35      4.70 o
   3   9   3      264.59      278.63      8.77 o
   4   9   3      171.33      170.78      7.36 o
   5   9   3       21.75       16.97      2.74 o
   6   9   3        2.89        2.58      1.45 o
  -8  10   3       29.77       29.39      3.82 o
  -7  10   3       82.73       92.17      6.13 o
  -6  10   3       63.91       61.71      4.67 o
  -5  10   3       12.92       14.28      2.29 o
  -4  10   3      184.83      192.31      5.62 o
  -3  10   3       25.69       23.58      1.31 o
  -2  10   3      310.44      305.52      5.54 o
  -1  10   3       19.36       22.56      1.55 o
   0  10   3       51.20       58.18      2.88 o
   1  10   3      216.31      217.97      6.38 o
   2  10   3        1.61        0.54      0.83 o
   3  10   3      167.38      168.17      6.77 o
   4  10   3      112.60      118.67      6.24 o
   5  10   3       29.22       25.91      3.29 o
   6  10   3        7.88        8.70      2.11 o
  -7  11   3        6.59       12.74      2.69 o
  -6  11   3       14.77       16.88      2.66 o
  -5  11   3       52.35       48.32      3.95 o
  -3  11   3       12.41       11.23      0.81 o
  -2  11   3      317.42      321.57      5.48 o
  -1  11   3      231.34      245.90      5.41 o
   0  11   3      225.75      230.69      5.92 o
   1  11   3       30.53       31.97      2.48 o
   2  11   3       52.24       44.92      3.26 o
   3  11   3      162.93      159.02      6.67 o
   4  11   3      103.88       90.93      5.52 o
   5  11   3        2.52        2.92      1.50 o
   6  11   3       12.21       16.47      3.17 o
  -7  12   3        4.84        5.11      1.94 o
  -6  12   3       21.58       16.85      2.69 o
  -5  12   3       29.71       24.54      3.00 o
  -3  12   3        9.20        7.77      0.40 o
  -2  12   3       39.13       38.23      1.56 o
  -1  12   3       77.94       73.74      2.74 o
   0  12   3       99.80       99.93      3.80 o
   1  12   3       68.44       71.12      3.67 o
   2  12   3       28.76       27.53      2.60 o
   3  12   3       37.21       40.16      3.47 o
   4  12   3       77.41       84.55      5.38 o
   5  12   3        1.65        1.53      1.56 o
   6  12   3       10.67       10.99      2.48 o
  -7  13   3        6.17        9.00      2.29 o
  -6  13   3       12.30       13.83      2.63 o
  -5  13   3        1.93        1.19      1.39 o
  -2  13   3      120.02      122.17      2.63 o
  -1  13   3      248.18      235.52      5.16 o
   0  13   3      142.80      144.11      4.64 o
   1  13   3       12.12       18.61      1.94 o
   2  13   3       21.48       19.71      2.27 o
   3  13   3       63.79       61.15      4.26 o
   4  13   3        1.23        2.17      1.31 o
   5  13   3       51.27       59.72      4.96 o
  -7  14   3       35.58       39.48      4.35 o
  -6  14   3        4.18        8.28      2.21 o
  -1  14   3       75.54       76.70      2.73 o
   0  14   3       50.32       49.78      2.71 o
   1  14   3       40.55       38.28      2.76 o
   2  14   3        5.43        4.90      1.35 o
   3  14   3       25.76       23.82      2.72 o
   4  14   3       13.00       14.68      2.53 o
   5  14   3       33.26       32.25      3.79 o
  -6  15   3        3.17        5.54      1.95 o
   0  15   3      159.27      164.46      5.05 o
   1  15   3       35.58       33.63      2.61 o
   2  15   3      116.11      107.44      5.19 o
   3  15   3      143.01      140.41      6.58 o
   4  15   3       46.36       50.06      4.27 o
   5  15   3       20.24       19.52      3.19 o
   1  16   3        9.50        8.53      1.48 o
   2  16   3        6.59        7.50      1.82 o
   3  16   3       27.85       32.00      3.23 o
   4  16   3       22.66       25.74      3.30 o
   5  16   3        3.50        2.90      1.82 o
   2  17   3        8.08        7.84      1.61 o
   3  17   3       33.49       31.91      3.27 o
   4  17   3        1.70       -0.70      1.44 o
   5  17   3        8.28       15.11      2.83 o
   4  18   3        1.82        2.62      1.42 o
  -3 -22   4        2.16       -1.42      1.42 o
  -4 -21   4        2.69        0.54      1.49 o
  -3 -21   4       22.22       27.95      3.47 o
  -2 -21   4        4.94        6.50      1.90 o
  -1 -21   4        9.04       12.63      2.38 o
  -4 -20   4       26.65       27.63      3.57 o
  -3 -20   4       16.47       16.41      2.63 o
  -2 -20   4        6.58        5.81      0.94 o
  -1 -20   4        6.35        7.41      2.21 o
   0 -20   4        1.72        0.66      0.93 o
  -5 -19   4        7.98       10.40      2.50 o
  -4 -19   4        3.58        2.33      1.47 o
  -3 -19   4       15.87       13.44      2.60 o
  -2 -19   4        1.92        1.02      0.95 o
  -1 -19   4        6.07        6.72      1.11 o
   0 -19   4        2.38        1.55      0.96 o
  -5 -18   4        6.91        1.51      1.39 o
  -4 -18   4        8.13        9.69      2.14 o
  -3 -18   4       60.90       64.94      4.81 o
  -2 -18   4       27.36       26.25      1.80 o
  -1 -18   4       11.87       12.42      1.26 o
   0 -18   4        9.01        7.76      1.03 o
  -5 -17   4        4.54        4.49      1.92 o
  -4 -17   4       10.41       13.11      2.46 o
  -3 -17   4       49.38       59.02      4.51 o
  -2 -17   4        3.91        5.21      1.27 o
  -1 -17   4        2.73        2.54      0.75 o
   0 -17   4        2.02        2.49      0.73 o
   1 -17   4        2.33        0.79      0.95 o
  -6 -16   4        2.18        4.80      1.93 o
  -5 -16   4       11.39       12.92      2.56 o
  -4 -16   4       25.49       24.20      3.16 o
  -3 -16   4        7.38        6.41      1.84 o
  -2 -16   4       15.86       15.95      2.94 o
  -1 -16   4       50.86       46.76      2.17 o
   0 -16   4      116.50      116.67      3.37 o
   1 -16   4       20.27       18.06      2.25 o
  -6 -15   4        6.25        3.65      1.80 o
  -5 -15   4        4.22        1.37      1.08 o
  -4 -15   4       19.57       15.21      2.60 o
  -3 -15   4       99.60       89.45      5.29 o
  -2 -15   4       28.11       30.39      2.21 o
  -1 -15   4       54.34       50.59      2.17 o
   0 -15   4       32.59       30.41      1.95 o
   1 -15   4       25.82       26.82      2.66 o
   2 -15   4       19.75       24.08      2.57 o
  -6 -14   4        9.50        6.57      2.01 o
  -5 -14   4       74.66       70.98      5.16 o
  -4 -14   4       51.39       49.52      4.11 o
  -3 -14   4      139.24      126.81      6.14 o
  -2 -14   4       91.30       94.94      4.34 o
  -1 -14   4       69.10       68.87      2.42 o
   0 -14   4      154.55      150.62      4.57 o
   1 -14   4      263.12      258.77      8.07 o
   2 -14   4       64.50       60.32      3.88 o
  -7 -13   4        1.69        5.22      2.04 o
  -6 -13   4       30.29       31.36      3.68 o
  -5 -13   4        0.90        0.78      1.29 o
  -4 -13   4       27.62       24.04      2.86 o
  -3 -13   4      127.06      130.79      6.08 o
  -2 -13   4      162.20      164.52      4.78 o
  -1 -13   4      170.20      169.57      3.71 o
   0 -13   4      207.72      201.35      4.73 o
   1 -13   4       13.20       11.58      1.89 o
   2 -13   4      116.76      112.78      3.60 o
  -7 -12   4       13.99       19.01      3.10 o
  -6 -12   4       34.85       37.40      3.88 o
  -5 -12   4       45.09       48.51      4.16 o
  -4 -12   4       17.33       18.94      2.45 o
  -3 -12   4       82.88       86.22      4.91 o
  -2 -12   4       44.81       42.85      4.07 o
  -1 -12   4      106.79      105.92      2.24 o
   0 -12   4       68.13       62.32      2.47 o
   1 -12   4       28.28       22.22      2.35 o
   2 -12   4       78.16       73.48      4.24 o
   3 -12   4        5.91        7.65      1.55 o
  -6 -11   4       24.76       23.11      3.04 o
  -5 -11   4       50.84       48.10      3.99 o
  -4 -11   4        3.78        5.13      1.60 o
  -3 -11   4        8.29        9.31      1.76 o
  -2 -11   4      151.95      146.61      2.81 o
  -1 -11   4      138.93      129.68      2.43 o
   0 -11   4       27.22       29.66      1.74 o
   1 -11   4       25.81       21.13      2.25 o
   2 -11   4       83.45       75.70      2.93 o
   3 -11   4       17.59       17.98      2.07 o
   4 -11   4        8.88        7.76      1.60 o
  -6 -10   4       96.45       99.60      5.95 o
  -5 -10   4      121.47      104.70      5.79 o
  -4 -10   4       83.84       85.85      4.93 o
  -3 -10   4       56.82       60.19      3.94 o
  -2 -10   4        7.50        9.51      0.75 o
  -1 -10   4      123.98      121.73      2.28 o
   0 -10   4       40.79       35.72      1.74 o
   1 -10   4      121.80      120.64      5.17 o
   2 -10   4       23.40       22.41      1.68 o
   3 -10   4      107.71      109.90      5.04 o
   4 -10   4       49.75       42.40      3.45 o
   5 -10   4       47.94       46.81      3.77 o
  -6  -9   4       13.48       11.65      2.39 o
  -5  -9   4       19.86       23.42      2.86 o
  -4  -9   4        7.19        7.21      1.79 o
  -3  -9   4      152.14      151.97      6.06 o
  -2  -9   4      106.41      107.84      2.37 o
  -1  -9   4      405.45      407.09      4.31 o
   0  -9   4        5.74        7.58      1.45 o
   1  -9   4        1.47        0.20      0.79 o
   2  -9   4      115.59      113.58      3.58 o
   3  -9   4        7.61        8.40      1.58 o
   4  -9   4       84.25       88.69      4.94 o
   5  -9   4        2.88        5.52      1.81 o
  -5  -8   4        1.69        0.64      1.03 o
  -4  -8   4       86.89       83.53      4.66 o
  -3  -8   4       38.97       35.17      2.92 o
  -2  -8   4      180.56      178.92      3.09 o
  -1  -8   4      119.85      115.68      2.44 o
   0  -8   4       34.52       34.15      2.65 o
   1  -8   4       93.72       88.13      4.30 o
   2  -8   4       21.04       20.77      1.59 o
   3  -8   4      368.68      344.64      9.40 o
   4  -8   4       80.16       77.53      4.66 o
   5  -8   4       39.81       37.81      3.55 o
   6  -8   4        0.55       -0.60      1.08 o
  -5  -7   4       87.25       94.12      5.13 o
  -4  -7   4       17.17       16.96      2.14 o
  -3  -7   4      806.72      793.40      8.90 o
  -2  -7   4       99.43      106.03      2.30 o
  -1  -7   4      273.35      273.66      3.16 o
   0  -7   4      128.24      120.34      4.82 o
   1  -7   4       84.51       78.76      4.05 o
   2  -7   4       12.36       12.84      1.60 o
   3  -7   4       17.92       16.81      2.24 o
   4  -7   4       42.12       44.21      3.59 o
   5  -7   4       81.78       80.95      5.11 o
   6  -7   4        4.94        6.82      1.98 o
  -5  -6   4       26.64       31.97      3.04 o
  -4  -6   4      165.90      158.08      6.15 o
  -3  -6   4      426.86      439.65      6.57 o
  -2  -6   4      498.61      504.60      5.50 o
  -1  -6   4      323.99      324.57      3.32 o
   0  -6   4      421.82      424.48      9.49 o
   1  -6   4       21.56       21.87      2.19 o
   2  -6   4       69.19       66.93      4.47 o
   3  -6   4      501.67      495.16     11.57 o
   4  -6   4       49.82       52.43      3.88 o
   5  -6   4        3.88        4.29      1.50 o
   6  -6   4       31.81       36.20      3.82 o
   7  -6   4       11.24       11.78      2.68 o
  -5  -5   4       79.84       75.79      4.42 o
  -4  -5   4       61.02       56.59      3.65 o
  -3  -5   4      537.16      553.48      7.14 o
  -2  -5   4       56.24       61.38      2.35 o
  -1  -5   4       41.11       40.21      0.96 o
   0  -5   4      566.50      590.32     11.42 o
   1  -5   4      211.49      218.55      6.76 o
   2  -5   4      102.11       88.37      4.46 o
   3  -5   4       59.38       61.36      3.93 o
   4  -5   4      122.74      134.87      6.23 o
   5  -5   4        9.12        8.20      2.00 o
   6  -5   4       26.11       28.97      3.49 o
   7  -5   4       27.88       30.67      3.80 o
  -5  -4   4      149.97      132.13      5.71 o
  -4  -4   4      102.88       95.90      4.51 o
  -3  -4   4      426.17      400.53      5.92 o
  -2  -4   4      285.27      272.96      4.63 o
  -1  -4   4      311.32      309.35      3.95 o
   0  -4   4       45.29       49.33      3.00 o
   1  -4   4      138.65      135.00      5.22 o
   2  -4   4       28.83       24.49      2.45 o
   3  -4   4       20.36       18.61      2.28 o
   4  -4   4       98.56       96.49      5.35 o
   5  -4   4       40.28       41.71      3.74 o
   6  -4   4        4.69        5.63      1.96 o
   7  -4   4       60.63       72.39      5.68 o
  -5  -3   4       16.24       15.37      2.08 o
  -4  -3   4       30.58       31.29      2.60 o
  -3  -3   4      406.38      414.87      6.06 o
  -2  -3   4       82.77       85.23      3.78 o
  -1  -3   4      280.31      285.08      4.69 o
   0  -3   4      151.61      163.91      5.38 o
   1  -3   4      183.32      186.86      6.10 o
   2  -3   4      244.86      234.42      7.39 o
   3  -3   4      345.79      345.44      9.51 o
   4  -3   4      135.99      143.16      6.55 o
   5  -3   4        8.79        8.59      2.04 o
   6  -3   4        4.13        3.82      1.74 o
   7  -3   4        7.70        8.47      2.31 o
  -5  -2   4      176.39      180.26      6.44 o
  -4  -2   4      288.44      299.05      7.90 o
  -3  -2   4       64.73       61.23      3.25 o
  -2  -2   4     2049.65     2138.04     22.19 o
  -1  -2   4      537.87      552.49      5.28 o
   0  -2   4       41.74       43.66      2.76 o
   1  -2   4      502.63      514.90      7.63 o
   2  -2   4       90.47       87.26      4.37 o
   3  -2   4      112.95      116.09      5.41 o
   4  -2   4      164.73      165.58      7.09 o
   5  -2   4      183.90      173.84      7.70 o
   6  -2   4        4.06        8.51      2.47 o
   7  -2   4       44.54       45.43      4.66 o
  -9  -1   4        4.57        5.50      2.08 o
  -8  -1   4        7.82        6.36      1.70 o
  -6  -1   4       56.61       55.82      3.75 o
  -5  -1   4       19.13       19.18      2.14 o
  -4  -1   4      181.31      183.68      5.88 o
  -3  -1   4      384.92      389.07      8.53 o
  -2  -1   4      260.16      288.63      4.78 o
  -1  -1   4       83.92       83.77      3.15 o
   0  -1   4      273.91      287.96      7.28 o
   1  -1   4        6.98        6.96      1.01 o
   2  -1   4      403.82      411.74     10.03 o
   3  -1   4      110.15      112.30      5.40 o
   4  -1   4       28.07       30.11      3.13 o
   5  -1   4       64.42       52.67      4.39 o
   6  -1   4       26.06       28.96      3.48 o
   7  -1   4        1.48        3.84      2.19 o
  -9   0   4        9.95       10.83      2.52 o
  -8   0   4        5.65       11.09      2.28 o
  -7   0   4      221.33      215.99      8.38 o
  -6   0   4       98.33      103.02      4.99 o
  -5   0   4       41.49       35.74      2.72 o
  -4   0   4      530.31      551.85     10.77 o
  -3   0   4       14.93       21.02      1.94 o
  -2   0   4      147.84      132.43      2.26 o
  -1   0   4      495.97      567.40     10.29 o
   0   0   4      873.11      881.17     14.25 o
   1   0   4      201.37      207.11      6.48 o
   2   0   4      758.35      797.46     14.85 o
   3   0   4      218.54      221.99      7.67 o
   4   0   4       27.52       24.05      2.76 o
   5   0   4      116.79      122.79      6.61 o
   6   0   4        8.04        5.64      2.05 o
  -9   1   4        4.57        2.54      1.55 o
  -8   1   4        7.82        8.15      1.94 o
  -7   1   4      122.34      122.25      6.41 o
  -6   1   4       56.53       56.39      3.64 o
  -5   1   4       19.08       23.16      2.16 o
  -4   1   4      181.37      172.97      5.40 o
  -3   1   4      384.86      381.65      7.97 o
  -2   1   4      259.93      286.52      6.04 o
  -1   1   4       84.44       87.57      3.61 o
   0   1   4      274.15      278.46      7.04 o
   1   1   4        7.01        5.79      1.29 o
   2   1   4      403.20      393.72      9.83 o
   3   1   4      110.30      106.61      5.30 o
   4   1   4       28.06       25.88      2.95 o
   5   1   4       64.51       59.38      4.64 o
   6   1   4       26.01       22.39      3.14 o
  -9   2   4        8.24        8.34      2.43 o
  -8   2   4        0.13       -0.10      1.35 o
  -7   2   4      199.09      196.64     10.30 o
  -6   2   4       45.97       47.11      3.23 o
  -5   2   4      176.38      177.82      5.76 o
  -4   2   4      288.45      297.94      7.13 o
  -3   2   4       64.75       53.64      2.74 o
  -2   2   4     2049.62     2163.44     17.78 o
  -1   2   4      536.11      523.33      9.63 o
   0   2   4       41.60       43.63      2.70 o
   1   2   4      502.34      500.58     10.82 o
   2   2   4       90.51       91.30      4.55 o
   3   2   4      112.81      119.15      5.70 o
   4   2   4      164.78      158.46      7.08 o
   5   2   4      183.70      181.81      8.18 o
   6   2   4        4.07        2.59      1.70 o
  -9   3   4        1.56        0.79      1.67 o
  -8   3   4        1.60        0.77      0.78 o
  -7   3   4      128.41      121.60      4.17 o
  -6   3   4      197.78      200.88      6.43 o
  -5   3   4       16.25       15.59      1.75 o
  -4   3   4       30.71       31.30      2.14 o
  -3   3   4      405.74      424.81      5.85 o
  -2   3   4       82.92       87.31      2.95 o
  -1   3   4      280.90      285.30      6.65 o
   0   3   4      151.90      166.96      5.27 o
   1   3   4      183.34      182.17      6.07 o
   2   3   4      244.89      229.90      7.34 o
   3   3   4      345.93      340.15      9.94 o
   4   3   4      135.98      151.48      7.02 o
   5   3   4        8.71       11.67      2.31 o
   6   3   4        4.12        7.17      2.18 o
  -8   4   4       14.07       17.75      2.85 o
  -7   4   4       71.58       62.16      2.96 o
  -6   4   4      144.79      146.27      4.19 o
  -5   4   4      150.09      141.12      4.76 o
  -4   4   4      102.57      102.19      3.75 o
  -3   4   4      425.92      417.92      7.84 o
  -2   4   4      285.22      277.92      6.19 o
  -1   4   4      311.97      311.23      6.95 o
   0   4   4       45.14       46.49      2.87 o
   1   4   4      138.83      140.68      3.12 o
   2   4   4       28.93       24.07      2.55 o
   3   4   4       20.42       17.16      2.35 o
   4   4   4       98.29       97.32      5.57 o
   5   4   4       40.33       36.49      3.83 o
   6   4   4        4.69        8.43      2.27 o
  -8   5   4       64.32       64.21      5.21 o
  -7   5   4       19.42       19.32      1.68 o
  -6   5   4       88.49       85.04      3.11 o
  -5   5   4       79.82       76.52      3.33 o
  -4   5   4       60.99       59.08      2.72 o
  -3   5   4      537.42      570.10      9.36 o
  -2   5   4       56.18       67.23      2.83 o
  -1   5   4       41.04       43.44      2.47 o
   0   5   4      566.67      568.34     10.98 o
   1   5   4      211.47      220.42      4.55 o
   2   5   4      102.15      102.39      4.96 o
   3   5   4       59.38       60.43      4.27 o
   4   5   4      122.82      112.51      6.10 o
   5   5   4        9.17        8.10      2.21 o
   6   5   4       26.07       34.55      3.92 o
  -8   6   4       29.20       31.82      3.87 o
  -7   6   4       65.60       67.73      5.00 o
  -6   6   4      155.62      154.35      4.13 o
  -5   6   4       26.62       29.46      1.99 o
  -4   6   4      165.96      167.09      4.45 o
  -3   6   4      426.56      438.64      7.75 o
  -2   6   4      498.95      526.71      8.98 o
   0   6   4      422.46      425.95      9.21 o
   1   6   4       21.49       23.55      1.26 o
   2   6   4       69.07       66.23      3.27 o
   3   6   4      501.61      487.22     12.42 o
   4   6   4       49.79       55.15      4.31 o
   5   6   4        3.86        2.68      1.82 o
   6   6   4       31.78       44.69      4.52 o
  -8   7   4       90.41      103.44      6.75 o
  -7   7   4        1.72       -1.51      1.51 o
  -6   7   4       95.49      100.02      3.84 o
  -5   7   4       86.95       86.06      3.16 o
  -4   7   4       17.18       13.64      1.18 o
  -3   7   4      806.58      847.97     11.74 o
  -2   7   4       99.00      103.59      3.44 o
   0   7   4      127.98      123.52      4.73 o
   1   7   4       84.48       90.75      4.32 o
   2   7   4       12.28       12.86      1.78 o
   3   7   4       17.89       22.56      2.79 o
   4   7   4       42.20       47.81      4.20 o
   5   7   4       81.86       79.49      5.66 o
   6   7   4        4.95        5.51      2.23 o
  -8   8   4       37.12       44.43      4.59 o
  -7   8   4       35.22       37.11      3.95 o
  -5   8   4        1.71        2.73      0.67 o
  -4   8   4       86.67       86.86      4.80 o
  -3   8   4       38.98       44.78      1.98 o
  -1   8   4      120.17      119.55      4.29 o
   0   8   4       34.67       38.54      2.67 o
   1   8   4       93.85       91.75      4.40 o
   2   8   4       21.01       23.47      2.57 o
   3   8   4      369.35      348.19     10.45 o
   4   8   4       80.09       79.37      5.28 o
   5   8   4       39.76       43.00      4.22 o
   6   8   4        0.56       10.60      2.63 o
  -8   9   4       20.09       22.93      3.49 o
  -7   9   4       65.09       63.68      5.12 o
  -4   9   4        7.15        7.83      1.68 o
  -1   9   4      405.97      397.62      8.34 o
   0   9   4        5.78        6.23      1.22 o
   1   9   4        1.48        0.45      0.80 o
   2   9   4      115.66      110.03      5.27 o
   3   9   4        7.59        7.58      1.74 o
   4   9   4       84.35       82.08      5.39 o
   5   9   4        2.86        7.55      2.29 o
  -7  10   4       19.93       24.07      3.34 o
  -3  10   4       56.70       52.17      2.49 o
  -2  10   4        7.55        8.74      1.13 o
  -1  10   4      124.12      128.18      4.44 o
   0  10   4       41.00       38.30      2.71 o
   1  10   4      121.77      131.29      5.40 o
   2  10   4       23.44       21.14      2.53 o
   3  10   4      107.63      116.79      5.99 o
   4  10   4       49.71       45.89      4.23 o
   5  10   4       48.01       56.26      4.92 o
  -3  11   4        8.25        6.07      0.86 o
  -2  11   4      151.71      145.49      4.33 o
  -1  11   4      138.52      130.51      4.43 o
   0  11   4       27.24       32.51      2.47 o
   1  11   4       25.86       24.00      2.35 o
   2  11   4       83.42       78.34      4.57 o
   3  11   4       17.61       13.83      2.28 o
   4  11   4        8.81        6.72      1.84 o
   5  11   4       22.15       18.46      2.96 o
  -3  12   4       82.95       93.80      3.10 o
  -2  12   4       44.59       46.63      2.33 o
  -1  12   4      106.95      109.45      4.06 o
   0  12   4       68.05       62.81      3.39 o
   1  12   4       28.14       28.99      2.61 o
   2  12   4       78.13       73.33      4.50 o
   3  12   4        5.95        7.96      1.92 o
   4  12   4        1.08        2.81      1.77 o
   5  12   4       18.17       12.43      2.76 o
  -2  13   4      162.31      168.41      4.48 o
  -1  13   4      170.28      187.33      5.40 o
   0  13   4      207.54      203.89      6.31 o
   1  13   4       13.16       16.35      2.02 o
   2  13   4      116.75      127.22      6.00 o
   3  13   4       84.68       81.54      5.21 o
   4  13   4        3.14        3.13      1.37 o
   5  13   4        0.89        2.10      1.85 o
  -1  14   4       69.00       64.95      3.08 o
   0  14   4      154.38      157.39      5.53 o
   1  14   4      263.11      271.71      8.13 o
   2  14   4       64.63       64.40      4.30 o
   3  14   4        5.59        4.65      1.58 o
   4  14   4       18.12       13.58      2.40 o
   5  14   4        6.14        8.56      2.48 o
   0  15   4       32.53       32.68      2.54 o
   1  15   4       25.81       29.16      2.70 o
   2  15   4       19.72       20.86      2.59 o
   3  15   4       18.88       23.21      3.03 o
   4  15   4       27.88       36.60      4.00 o
   1  16   4       20.33       19.47      2.24 o
   2  16   4        2.90        1.79      1.21 o
   3  16   4       26.88       26.30      3.13 o
   4  16   4        1.31        2.64      1.70 o
   3  17   4        0.18        3.23      1.59 o
   4  17   4       10.91       11.95      2.35 o
  -3 -21   5        4.97        1.12      1.38 o
  -3 -20   5       21.57       23.55      3.16 o
  -2 -20   5       10.12       10.85      2.38 o
  -4 -19   5       12.79       14.14      2.81 o
  -3 -19   5        9.20       11.90      2.38 o
  -2 -19   5       21.54       25.58      4.35 o
  -1 -19   5        3.86        5.09      1.32 o
   0 -19   5        0.67       -2.29      2.29 o
  -4 -18   5       11.58       10.65      2.44 o
  -3 -18   5       43.31       45.45      4.17 o
  -2 -18   5       13.57       19.99      2.27 o
  -1 -18   5        9.06        5.58      2.60 o
   0 -18   5       16.25       18.95      2.03 o
  -5 -17   5        0.96        1.48      1.43 o
  -4 -17   5       11.87       17.48      2.91 o
  -3 -17   5       40.60       45.52      4.12 o
  -2 -17   5        6.85        7.99      1.45 o
  -1 -17   5       17.67       19.98      2.04 o
   0 -17   5       27.74       30.16      2.41 o
   1 -17   5       30.40       24.65      2.90 o
  -5 -16   5       12.41       18.94      2.96 o
  -4 -16   5        4.59        4.10      1.82 o
  -3 -16   5        8.36        8.35      2.00 o
  -2 -16   5        0.63        0.86      1.07 o
  -1 -16   5       46.29       41.11      3.53 o
   0 -16   5       18.64       14.80      1.72 o
   1 -16   5        2.82        3.01      1.44 o
  -6 -15   5        1.43        5.20      2.20 o
  -5 -15   5       13.44       17.46      2.78 o
  -4 -15   5       12.32       13.78      2.51 o
  -3 -15   5        2.49        3.16      1.42 o
  -2 -15   5       28.50       25.75      1.96 o
  -1 -15   5       20.35       24.11      1.56 o
   0 -15   5        4.18        6.15      1.32 o
   1 -15   5       36.75       40.48      3.51 o
   2 -15   5       25.16       31.24      3.20 o
  -6 -14   5       31.74       31.99      3.73 o
  -5 -14   5        8.78       10.31      2.23 o
  -4 -14   5       20.33       18.36      2.63 o
  -3 -14   5      148.91      138.56      6.72 o
  -2 -14   5       51.97       51.25      2.72 o
  -1 -14   5      144.87      143.56      4.80 o
   0 -14   5       59.75       58.49      4.08 o
   1 -14   5       67.70       65.42      4.40 o
   2 -14   5       11.37       12.65      2.15 o
  -6 -13   5       14.03        9.37      2.35 o
  -5 -13   5       44.66       47.21      4.28 o
  -4 -13   5       15.02       16.42      2.56 o
  -3 -13   5       34.96       41.24      3.70 o
  -2 -13   5      198.44      201.63      4.16 o
  -1 -13   5       25.20       27.69      1.54 o
   0 -13   5       13.91       16.08      2.36 o
   1 -13   5       40.81       34.92      3.18 o
   2 -13   5      101.88      106.90      5.90 o
  -7 -12   5        6.59        6.42      2.09 o
  -6 -12   5       35.73       33.69      3.79 o
  -5 -12   5        1.15        4.30      1.64 o
  -4 -12   5       72.98       76.70      5.02 o
  -3 -12   5       16.89       16.90      2.45 o
  -2 -12   5        4.28        3.11      0.94 o
  -1 -12   5       75.65       74.61      2.36 o
   0 -12   5      108.28      106.86      5.39 o
   1 -12   5        7.51        8.09      1.84 o
   2 -12   5       27.34       25.44      1.99 o
   3 -12   5       56.04       59.42      4.08 o
  -7 -11   5        3.59        7.39      2.22 o
  -6 -11   5        1.67        2.80      1.35 o
  -5 -11   5       13.21       16.40      2.56 o
  -4 -11   5       39.92       41.50      3.75 o
  -3 -11   5      129.07      126.81      6.10 o
  -2 -11   5       17.27       15.59      2.37 o
  -1 -11   5       87.44       79.10      2.32 o
   0 -11   5      115.14      114.93      5.55 o
   1 -11   5       41.66       45.79      3.60 o
   2 -11   5        0.73        0.84      0.83 o
   3 -11   5       21.65       18.34      2.40 o
   4 -11   5        8.30        7.40      1.81 o
  -7 -10   5       14.98       22.70      3.21 o
  -6 -10   5       21.27       18.51      2.78 o
  -5 -10   5       17.15       19.78      2.73 o
  -4 -10   5       64.00       58.84      4.24 o
  -3 -10   5       58.31       52.10      3.84 o
  -2 -10   5      175.70      166.12      3.36 o
  -1 -10   5      245.55      231.17      4.71 o
   0 -10   5      145.62      147.36      6.19 o
   1 -10   5      118.02      104.03      5.29 o
   2 -10   5      253.85      263.11      6.11 o
   3 -10   5       51.28       47.34      3.68 o
   4 -10   5        2.31        3.05      1.38 o
  -8  -9   5        4.60        7.58      2.24 o
  -7  -9   5        3.56        7.81      2.40 o
  -6  -9   5       36.61       36.59      3.80 o
  -5  -9   5       22.04       15.82      2.36 o
  -4  -9   5       58.03       58.45      4.14 o
  -3  -9   5       43.84       44.13      1.92 o
  -2  -9   5       56.30       49.98      1.88 o
  -1  -9   5       93.74       92.93      3.15 o
   0  -9   5       10.15        9.67      1.79 o
   1  -9   5       69.97       77.01      4.55 o
   2  -9   5      128.03      130.71      4.25 o
   3  -9   5       50.61       51.11      3.86 o
   4  -9   5        3.55        4.91      1.73 o
   5  -9   5       14.07       14.21      2.37 o
  -8  -8   5        1.26        5.09      1.85 o
  -7  -8   5        1.74        0.27      1.39 o
  -6  -8   5      142.63      155.63      7.36 o
  -5  -8   5       95.32       85.17      5.17 o
  -4  -8   5       40.78       36.51      3.21 o
  -3  -8   5      147.42      137.73      3.47 o
  -2  -8   5       65.52       58.08      2.51 o
  -1  -8   5      110.63      103.55      2.46 o
   0  -8   5      160.72      165.98      6.41 o
   1  -8   5       57.03       54.09      3.79 o
   2  -8   5       19.80       24.24      1.91 o
   3  -8   5       95.95       94.22      5.26 o
   4  -8   5       25.47       26.20      3.00 o
   5  -8   5       17.33       16.44      2.63 o
   6  -8   5       13.91       17.90      3.04 o
  -8  -7   5        0.64        1.09      1.64 o
  -7  -7   5       37.23       35.07      3.79 o
  -6  -7   5       61.59       66.50      4.76 o
  -5  -7   5       28.76       30.57      3.18 o
  -4  -7   5        8.26        8.07      1.76 o
  -3  -7   5       62.65       59.36      2.29 o
  -2  -7   5      101.58      102.30      3.23 o
  -1  -7   5       76.38       74.21      2.72 o
   0  -7   5        5.13        2.35      1.24 o
   1  -7   5        5.91        6.92      1.61 o
   2  -7   5      190.30      180.64      6.99 o
   3  -7   5      102.27      100.32      5.36 o
   4  -7   5       36.45       36.40      3.53 o
   5  -7   5        1.23        2.24      1.49 o
   6  -7   5        7.29       11.64      2.52 o
  -8  -6   5        4.44        9.22      2.36 o
  -7  -6   5       21.48       28.58      3.40 o
  -6  -6   5      107.32      109.17      5.95 o
  -5  -6   5      122.72      124.21      5.99 o
  -4  -6   5       27.11       22.96      2.55 o
  -3  -6   5       59.97       64.56      2.39 o
  -2  -6   5       48.10       45.72      3.26 o
  -1  -6   5      157.03      156.84      3.83 o
   0  -6   5        2.91        3.13      1.27 o
   1  -6   5      173.42      161.03      6.36 o
   2  -6   5       91.67       84.29      3.44 o
   3  -6   5       11.40       13.34      2.19 o
   4  -6   5      121.69      131.21      6.61 o
   5  -6   5        8.85        9.03      2.17 o
   6  -6   5        7.40        9.93      2.24 o
  -8  -5   5       26.38       21.12      3.02 o
  -7  -5   5       15.36       16.65      2.71 o
  -6  -5   5       97.78       94.51      5.46 o
  -5  -5   5      126.57      124.84      5.88 o
  -4  -5   5       38.17       40.20      3.25 o
  -3  -5   5       52.45       53.20      3.58 o
  -2  -5   5      105.54      120.05      5.14 o
  -1  -5   5      155.20      151.83      3.60 o
   0  -5   5      172.75      177.72      6.38 o
   1  -5   5        2.06        4.48      1.56 o
   2  -5   5      211.46      198.06      7.33 o
   3  -5   5      198.42      206.13      7.81 o
   4  -5   5        8.72        9.72      2.12 o
   5  -5   5        9.15       10.16      2.26 o
   6  -5   5        9.38       17.72      3.01 o
  -9  -4   5       23.29       32.95      3.87 o
  -8  -4   5        3.06        5.15      1.79 o
  -7  -4   5       49.96       52.79      4.28 o
  -6  -4   5      154.99      160.21      6.97 o
  -5  -4   5        6.18        3.72      1.37 o
  -4  -4   5       48.01       48.91      3.51 o
  -3  -4   5       26.64       30.77      2.73 o
  -2  -4   5       27.08       24.45      2.35 o
  -1  -4   5       90.02       96.16      2.67 o
   0  -4   5       31.90       37.66      2.92 o
   1  -4   5      130.27      129.14      5.59 o
   2  -4   5      103.67      109.74      5.40 o
   3  -4   5        9.68       10.01      1.94 o
   4  -4   5      165.48      163.67      7.46 o
   5  -4   5       22.00       20.55      2.99 o
   6  -4   5        2.09        2.86      1.75 o
  -9  -3   5       10.54       11.72      2.56 o
  -8  -3   5        0.56        1.09      1.24 o
  -7  -3   5       28.10       23.58      2.94 o
  -6  -3   5       39.13       31.63      3.13 o
  -5  -3   5       64.11       68.32      4.17 o
  -4  -3   5       64.58       62.40      3.84 o
  -3  -3   5       55.46       59.25      3.56 o
  -2  -3   5      147.90      155.48      5.66 o
  -1  -3   5       45.05       48.42      1.78 o
   0  -3   5      184.92      188.25      6.52 o
   1  -3   5       71.29       66.54      4.01 o
   2  -3   5      111.74      108.89      5.37 o
   3  -3   5      104.74       97.70      5.37 o
   4  -3   5        1.63        3.61      1.81 o
   5  -3   5        1.36        0.40      1.10 o
   6  -3   5       12.36       12.54      2.47 o
  -9  -2   5       15.47       18.37      2.87 o
  -8  -2   5        1.88        1.62      1.19 o
  -7  -2   5       60.06       61.09      4.43 o
  -6  -2   5       44.20       46.21      3.61 o
  -5  -2   5       20.00       16.51      2.15 o
  -4  -2   5      157.54      157.31      5.95 o
  -3  -2   5      180.04      170.50      5.95 o
  -2  -2   5       74.86       67.60      3.65 o
  -1  -2   5       69.44       68.24      1.91 o
   0  -2   5       69.76       78.86      4.16 o
   1  -2   5      162.10      168.14      4.52 o
   2  -2   5        2.49        1.88      1.20 o
   3  -2   5       26.51       26.33      2.91 o
   4  -2   5       42.60       40.58      3.79 o
   5  -2   5       48.87       48.88      4.41 o
   6  -2   5        9.48       10.81      2.60 o
  -9  -1   5        0.22        0.08      1.30 o
  -8  -1   5        1.18        1.34      1.16 o
  -7  -1   5       15.25       14.64      2.41 o
  -6  -1   5       19.06       15.62      2.12 o
  -5  -1   5      111.06      101.95      4.84 o
  -4  -1   5        8.52       13.54      1.90 o
  -3  -1   5      229.59      218.93      6.68 o
  -2  -1   5       11.72       10.37      0.64 o
  -1  -1   5       60.61       62.33      3.54 o
   0  -1   5      487.99      491.69     10.93 o
   1  -1   5      373.53      378.81      6.99 o
   2  -1   5      209.00      194.45      7.35 o
   3  -1   5      181.65      164.54      7.08 o
   4  -1   5       38.68       36.64      3.66 o
   5  -1   5        0.17        0.48      1.11 o
   6  -1   5       22.21       31.96      4.04 o
  -9   0   5        3.31        3.72      1.69 o
  -8   0   5        0.96        0.88      1.20 o
  -7   0   5      343.81      328.83      9.97 o
  -6   0   5      163.02      164.25      6.46 o
  -5   0   5      153.06      153.63      5.85 o
  -4   0   5      457.94      458.85     10.23 o
  -3   0   5      922.12      906.72     15.10 o
  -2   0   5        1.24        1.95      0.90 o
  -1   0   5      202.15      161.51      5.63 o
   0   0   5       30.74       28.81      2.68 o
   1   0   5      164.49      150.39      6.07 o
   2   0   5        1.00        4.83      1.60 o
   3   0   5        1.31        5.47      1.71 o
   4   0   5        0.92        1.04      1.34 o
   5   0   5        0.00        1.02      1.23 o
   6   0   5       11.68       26.20      3.77 o
  -9   1   5        0.22        0.25      1.17 o
  -8   1   5        1.19        1.73      1.22 o
  -7   1   5       15.24       17.37      2.40 o
  -6   1   5       19.01       20.91      2.38 o
  -5   1   5      111.19      104.86      4.75 o
  -4   1   5        8.55       10.68      1.70 o
  -3   1   5      229.83      220.47      4.68 o
  -2   1   5       11.74        9.80      1.50 o
  -1   1   5       60.77       66.98      3.59 o
   0   1   5      488.45      506.13     11.06 o
   1   1   5      373.72      354.09      9.60 o
   2   1   5      208.88      193.32      7.29 o
   3   1   5      181.52      172.43      7.39 o
   4   1   5       38.63       31.61      3.45 o
   5   1   5        0.17        5.60      2.05 o
   6   1   5       22.20       27.27      3.75 o
  -8   2   5        1.87        2.16      1.31 o
  -7   2   5       60.05       66.90      4.25 o
  -6   2   5       44.29       44.72      3.24 o
  -5   2   5       19.99       20.77      2.12 o
  -4   2   5      157.85      159.87      5.48 o
  -3   2   5      180.34      179.01      4.78 o
  -2   2   5       74.90       77.39      3.67 o
  -1   2   5       69.63       65.28      3.52 o
   0   2   5       69.89       73.69      3.91 o
   1   2   5      161.98      154.51      6.17 o
   2   2   5        2.52        3.19      1.33 o
   3   2   5       26.49       25.10      2.89 o
   4   2   5       42.60       34.83      3.56 o
   5   2   5       48.87       52.39      4.73 o
   6   2   5        9.49        9.66      2.67 o
  -8   3   5        0.57        1.15      1.00 o
  -7   3   5       28.02       30.80      2.82 o
  -6   3   5       39.25       40.81      2.98 o
  -5   3   5       64.21       63.92      3.50 o
  -4   3   5       64.65       59.25      3.22 o
  -3   3   5       55.38       57.14      2.08 o
  -2   3   5      147.82      149.31      5.07 o
  -1   3   5       45.08       52.16      3.12 o
   0   3   5      184.71      206.82      6.64 o
   1   3   5       71.15       68.98      4.13 o
   2   3   5      111.67      101.94      5.30 o
   3   3   5      104.90      106.51      5.77 o
   4   3   5        1.65        0.03      1.37 o
   5   3   5        1.37       -0.84      1.57 o
  -7   4   5       50.05       48.44      3.41 o
  -6   4   5      154.75      158.18      5.74 o
  -5   4   5        6.21        5.02      1.18 o
  -4   4   5       47.96       51.26      2.94 o
  -3   4   5       26.64       27.69      2.13 o
  -2   4   5       26.92       21.32      1.88 o
  -1   4   5       90.29       98.83      4.30 o
   0   4   5       31.95       34.52      2.80 o
   1   4   5      130.01      132.63      2.79 o
   2   4   5      103.64      103.12      5.33 o
   3   4   5        9.68        9.78      1.96 o
   4   4   5      165.49      159.49      7.73 o
   5   4   5       22.01       20.43      3.08 o
  -7   5   5       15.31       14.05      1.85 o
  -6   5   5       97.63      104.93      4.50 o
  -5   5   5      126.28      127.62      4.67 o
  -4   5   5       38.19       36.04      2.36 o
  -3   5   5       52.42       52.49      2.82 o
  -2   5   5      105.40      113.42      4.32 o
  -1   5   5      155.13      162.84      5.45 o
   0   5   5      172.80      175.83      6.24 o
   1   5   5        2.08        3.30      1.07 o
   2   5   5      211.70      207.28     11.97 o
   3   5   5      198.38      192.56      8.03 o
   4   5   5        8.71        6.60      2.13 o
   5   5   5        9.20       10.29      2.52 o
  -6   6   5      107.21       99.41      4.18 o
  -5   6   5      122.82      127.97      4.51 o
  -4   6   5       27.11       29.78      2.08 o
  -3   6   5       59.94       63.51      3.03 o
  -2   6   5       47.95       47.48      2.72 o
   0   6   5        2.95        2.04      1.01 o
   1   6   5      173.55      172.53      6.63 o
   2   6   5       91.71      101.89      5.47 o
   3   6   5       11.42       13.66      2.36 o
   4   6   5      121.68      116.78      6.64 o
   5   6   5        8.85       10.18      2.42 o
  -5   7   5       28.76       27.50      2.03 o
  -4   7   5        8.28       10.24      1.22 o
  -3   7   5       62.75       63.13      2.98 o
  -2   7   5      101.44       96.23      3.85 o
  -1   7   5       76.29       79.50      4.05 o
   0   7   5        5.13        4.63      1.22 o
   1   7   5        5.86        4.73      1.42 o
   2   7   5      190.03      205.12      7.79 o
   3   7   5      102.25       96.01      5.85 o
   4   7   5       36.48       43.70      4.18 o
   5   7   5        1.25        0.16      1.51 o
  -5   8   5       95.25       99.40      3.59 o
  -4   8   5       40.89       38.07      2.15 o
  -3   8   5      147.25      148.46      4.54 o
  -1   8   5      110.33      102.05      4.55 o
   0   8   5      161.01      168.67      6.21 o
   1   8   5       57.10       62.64      3.99 o
   2   8   5       20.00       25.69      3.02 o
   3   8   5       95.88       95.66      5.75 o
   4   8   5       25.45       30.95      3.66 o
   5   8   5       17.44       21.89      3.26 o
  -4   9   5       57.86       58.27      2.55 o
  -1   9   5       93.81       89.11      4.23 o
   0   9   5       10.06        9.34      1.63 o
   1   9   5       69.94       85.35      4.74 o
   2   9   5      128.11      133.29      6.42 o
   3   9   5       50.73       48.05      4.17 o
   4   9   5        3.52        1.77      1.40 o
   5   9   5       14.12       15.36      2.81 o
  -2  10   5      175.54      164.25      5.49 o
  -1  10   5      245.96      236.44      6.98 o
   0  10   5      145.67      142.19      5.65 o
   1  10   5      117.82      112.97      5.45 o
   2  10   5      253.68      265.51      9.10 o
   3  10   5       51.31       42.95      3.94 o
   4  10   5        2.33        4.03      1.79 o
   5  10   5       16.75       11.36      2.53 o
  -2  11   5       17.29       18.85      1.86 o
  -1  11   5       87.56       73.94      3.82 o
   0  11   5      115.01      109.35      5.05 o
   1  11   5       41.66       43.54      3.46 o
   2  11   5        0.73        0.27      1.25 o
   3  11   5       21.64       25.79      3.17 o
   4  11   5        8.27        7.53      2.25 o
  -3  12   5       16.83       14.15      1.54 o
  -2  12   5        4.28        5.95      1.27 o
  -1  12   5       75.71       75.26      3.83 o
   0  12   5      108.00      110.77      5.07 o
   1  12   5        7.46       10.47      1.85 o
   2  12   5       27.42       27.87      2.98 o
   3  12   5       55.90       63.17      4.82 o
   4  12   5        8.34        7.04      2.34 o
  -2  13   5      198.36      195.38      5.76 o
  -1  13   5       25.26       28.89      2.40 o
   0  13   5       13.93       12.53      1.80 o
   1  13   5       40.82       40.36      3.39 o
   2  13   5      101.96      114.55      6.05 o
   3  13   5       14.80       17.91      2.79 o
   4  13   5       16.41       19.98      3.11 o
  -1  14   5      145.11      145.38      5.37 o
   0  14   5       59.83       59.54      3.73 o
   1  14   5       67.71       65.99      4.27 o
   2  14   5       11.41       10.48      2.01 o
   3  14   5       26.89       28.28      3.38 o
   4  14   5        3.73        9.67      2.55 o
   0  15   5        4.16        4.26      1.19 o
   1  15   5       36.79       40.53      3.45 o
   2  15   5       25.12       27.63      3.14 o
   3  15   5        0.26        2.87      1.52 o
   4  15   5        2.62        5.34      1.97 o
   2  16   5        7.94       12.30      2.30 o
   3  16   5       76.43       85.24      5.77 o
   4  16   5        0.70        0.13      1.36 o
   3  17   5        6.39        5.24      1.83 o
  -2 -20   6       17.91       23.00      3.24 o
  -3 -19   6        7.19        3.27      1.69 o
  -2 -19   6        9.40        9.96      2.23 o
  -1 -19   6        2.62        5.44      1.96 o
  -4 -18   6        3.52        2.03      1.57 o
  -3 -18   6        5.60        4.29      1.85 o
  -2 -18   6        0.71        1.28      1.02 o
  -1 -18   6        0.26        0.60      0.94 o
   0 -18   6        3.43        5.51      1.53 o
   1 -18   6        4.14        7.12      2.18 o
  -4 -17   6        9.76       16.04      2.87 o
  -3 -17   6        4.98        3.87      1.78 o
  -2 -17   6        7.28        6.18      1.48 o
  -1 -17   6       13.01       12.13      1.69 o
   0 -17   6        3.53        3.20      1.08 o
  -5 -16   6        5.67        6.73      2.33 o
  -4 -16   6        0.88       -0.55      1.26 o
  -3 -16   6       20.96       18.69      2.89 o
  -2 -16   6        0.59        1.69      1.13 o
  -1 -16   6        2.63        3.57      1.18 o
   0 -16   6        4.50        4.51      2.00 o
   1 -16   6        0.67        2.95      1.61 o
  -5 -15   6       11.86       12.14      2.59 o
  -4 -15   6       53.79       52.12      4.64 o
  -3 -15   6       44.49       53.84      4.57 o
  -2 -15   6        4.84        6.66      1.35 o
  -1 -15   6        8.91        6.62      3.27 o
   0 -15   6       35.00       34.52      2.54 o
   1 -15   6        4.58        6.21      1.77 o
   2 -15   6       20.95       26.73      3.26 o
  -5 -14   6       12.51       12.71      2.54 o
  -4 -14   6        4.70        5.87      1.68 o
  -3 -14   6       31.91       37.17      3.70 o
  -2 -14   6       30.02       27.59      2.27 o
  -1 -14   6        2.17        2.72      1.07 o
   0 -14   6       40.06       45.93      2.86 o
   1 -14   6        6.70        9.20      2.05 o
   2 -14   6       43.90       44.39      4.06 o
  -6 -13   6        8.62        4.59      1.68 o
  -5 -13   6        0.13        1.43      1.55 o
  -4 -13   6       10.86       15.84      2.62 o
  -3 -13   6       11.94       15.37      2.53 o
  -2 -13   6       41.07       45.17      2.76 o
  -1 -13   6       21.69       20.17      1.93 o
   0 -13   6        3.88        5.89      1.57 o
   1 -13   6       23.75       23.84      2.96 o
   2 -13   6        1.21        0.46      0.87 o
  -6 -12   6        7.36        2.82      1.84 o
  -5 -12   6        8.80        9.79      2.28 o
  -4 -12   6       21.93       20.05      2.93 o
  -3 -12   6        9.55       11.62      2.28 o
  -2 -12   6       72.01       71.45      3.32 o
  -1 -12   6       52.24       42.82      2.60 o
   0 -12   6       44.06       40.77      2.55 o
   1 -12   6       24.75       23.41      2.94 o
   2 -12   6       22.11       21.04      1.98 o
   3 -12   6        2.65        3.34      1.40 o
  -7 -11   6        0.57        3.44      1.87 o
  -6 -11   6        2.94        1.55      1.30 o
  -5 -11   6       49.51       49.70      4.31 o
  -4 -11   6       40.34       36.24      3.59 o
  -3 -11   6       64.43       70.58      4.84 o
  -2 -11   6        2.06        2.45      0.93 o
  -1 -11   6        5.89        6.25      1.24 o
   0 -11   6        3.60        2.47      1.34 o
   1 -11   6       34.81       41.15      3.75 o
   2 -11   6       34.22       35.22      2.50 o
   3 -11   6       10.81       12.14      2.20 o
  -7 -10   6        5.37        5.63      2.00 o
  -6 -10   6       58.33       56.79      4.76 o
  -5 -10   6        9.74        8.60      2.03 o
  -4 -10   6       27.76       33.82      3.41 o
  -3 -10   6       46.55       52.74      4.08 o
  -2 -10   6      219.90      232.46      5.68 o
  -1 -10   6       46.56       47.34      2.57 o
   0 -10   6       46.21       45.74      3.81 o
   1 -10   6        0.08        1.68      1.58 o
   2 -10   6       60.75       55.50      3.13 o
   3 -10   6       67.17       81.57      5.27 o
   4 -10   6       27.77       30.92      3.49 o
  -7  -9   6        4.41        8.99      2.30 o
  -6  -9   6       11.22       13.99      2.61 o
  -5  -9   6       23.66       20.02      2.75 o
  -4  -9   6      162.48      155.05      7.07 o
  -3  -9   6       10.54       11.72      2.07 o
  -2  -9   6       71.99       69.93      3.72 o
  -1  -9   6       38.39       40.65      2.33 o
   0  -9   6      107.15      113.98      5.82 o
   1  -9   6       53.66       51.74      4.08 o
   2  -9   6        9.71        9.93      2.17 o
   3  -9   6       23.69       24.27      2.96 o
   4  -9   6        6.69       10.19      2.29 o
   5  -9   6       10.08        7.46      2.19 o
  -7  -8   6        4.14        4.07      1.75 o
  -6  -8   6        5.84        6.83      1.97 o
  -5  -8   6       36.15       38.67      3.68 o
  -4  -8   6        2.14        4.03      1.74 o
  -3  -8   6       15.78       14.54      2.21 o
  -2  -8   6       29.20       26.42      1.82 o
  -1  -8   6      101.60       88.53      4.25 o
   0  -8   6       51.18       54.86      4.02 o
   1  -8   6       16.74       17.61      2.64 o
   2  -8   6      112.05      109.59      4.25 o
   3  -8   6       40.46       48.19      4.08 o
   4  -8   6        4.69        4.17      1.51 o
   5  -8   6        2.93        2.50      1.53 o
  -8  -7   6        1.14        4.66      2.28 o
  -7  -7   6        3.48        2.81      1.61 o
  -6  -7   6       51.43       52.65      4.37 o
  -5  -7   6       29.53       29.19      3.22 o
  -4  -7   6       93.67       87.40      5.11 o
  -3  -7   6       68.59       74.91      4.64 o
  -2  -7   6       48.92       51.87      2.38 o
  -1  -7   6       11.36       11.87      1.26 o
   0  -7   6       15.18       13.76      2.05 o
   1  -7   6      107.40      124.40      6.15 o
   2  -7   6       89.20       78.13      4.97 o
   3  -7   6       90.25       89.59      5.53 o
   4  -7   6       10.48        8.54      2.02 o
   5  -7   6        0.39        2.36      1.52 o
  -8  -6   6        8.68        9.76      2.56 o
  -7  -6   6        5.19        7.51      1.95 o
  -6  -6   6       56.67       53.87      4.25 o
  -5  -6   6       54.63       55.86      4.26 o
  -4  -6   6        4.98        6.08      1.76 o
  -3  -6   6       43.16       43.65      3.48 o
  -2  -6   6       67.69       68.34      4.29 o
  -1  -6   6       36.78       37.84      2.09 o
   0  -6   6       60.11       56.83      3.99 o
   1  -6   6      178.64      172.39      7.26 o
   2  -6   6      120.94      114.94      6.08 o
   3  -6   6       10.96        9.30      2.20 o
   4  -6   6       24.37       28.84      3.42 o
   5  -6   6       21.05       28.62      3.65 o
  -8  -5   6       11.15       15.74      2.76 o
  -7  -5   6       12.57       14.91      2.63 o
  -6  -5   6       86.45       91.80      5.51 o
  -5  -5   6       74.11       70.26      4.69 o
  -4  -5   6       30.36       27.46      2.86 o
  -3  -5   6       10.66       10.41      1.93 o
  -2  -5   6      198.38      195.67      7.18 o
  -1  -5   6       21.18       22.63      2.25 o
   0  -5   6       58.00       55.74      3.99 o
   1  -5   6      171.41      175.20      7.31 o
   2  -5   6       61.54       64.48      4.55 o
   3  -5   6       11.17       11.32      2.10 o
   4  -5   6        0.23        1.95      1.65 o
   5  -5   6        0.31       -0.43      1.48 o
  -8  -4   6       14.42       25.02      3.36 o
  -7  -4   6       30.02       29.57      3.35 o
  -6  -4   6        0.23        1.29      1.31 o
  -5  -4   6        1.01        2.10      1.47 o
  -4  -4   6       70.25       71.10      4.42 o
  -3  -4   6       30.68       28.01      2.77 o
  -2  -4   6       34.66       33.76      3.00 o
  -1  -4   6       84.35       85.24      2.64 o
   0  -4   6       81.59       82.31      4.77 o
   1  -4   6       22.84       21.79      1.94 o
   2  -4   6      181.92      159.30      7.32 o
   3  -4   6       34.67       37.74      3.75 o
   4  -4   6        6.50        5.69      2.03 o
   5  -4   6        6.68        7.41      2.26 o
  -9  -3   6        3.07        0.76      1.48 o
  -8  -3   6        3.10        4.81      1.63 o
  -7  -3   6       13.03       16.11      2.48 o
  -6  -3   6       28.09       27.66      2.97 o
  -5  -3   6      190.16      179.99      7.13 o
  -4  -3   6      367.32      362.49     10.03 o
  -3  -3   6      196.93      187.63      6.91 o
  -2  -3   6      300.42      314.26      9.01 o
  -1  -3   6       40.40       40.47      1.67 o
   0  -3   6       75.26       73.52      4.46 o
   1  -3   6      276.37      262.53      6.32 o
   2  -3   6      178.89      172.51      7.45 o
   3  -3   6      111.26      114.51      6.30 o
   4  -3   6       51.59       43.51      4.24 o
   5  -3   6       23.20       28.04      3.68 o
  -9  -2   6        4.21        8.56      2.25 o
  -8  -2   6        7.01       12.62      2.54 o
  -7  -2   6       78.80       80.45      5.14 o
  -6  -2   6       24.15       24.08      2.84 o
  -5  -2   6        2.71        4.16      1.42 o
  -4  -2   6       87.19       93.63      4.89 o
  -3  -2   6       73.04       64.48      4.51 o
  -2  -2   6       14.08       18.43      2.26 o
  -1  -2   6      123.40      117.79      5.40 o
   0  -2   6       90.93       93.86      4.99 o
   1  -2   6      126.12      121.41      7.81 o
   2  -2   6       88.13       78.57      5.03 o
   3  -2   6        9.80       10.30      2.16 o
   4  -2   6        6.99        6.48      2.08 o
   5  -2   6        6.28        5.17      1.97 o
  -9  -1   6       14.34       18.13      2.79 o
  -8  -1   6        1.39        2.31      1.54 o
  -7  -1   6       13.57       13.90      2.31 o
  -6  -1   6       27.35       24.68      2.78 o
  -5  -1   6      123.73      125.31      5.73 o
  -4  -1   6      595.57      560.77     12.41 o
  -3  -1   6      215.70      202.97      3.68 o
  -2  -1   6      218.53      214.03      7.19 o
  -1  -1   6      161.45      164.52      6.41 o
   0  -1   6       79.06       81.99      4.73 o
   1  -1   6       33.44       32.42      3.11 o
   2  -1   6       19.63       13.51      2.30 o
   3  -1   6       33.30       30.27      3.39 o
   4  -1   6        0.09        0.76      1.58 o
   5  -1   6       10.71       13.98      2.92 o
  -9   0   6        8.44       11.10      2.31 o
  -8   0   6        3.02        4.30      1.61 o
  -7   0   6      119.31      114.41      5.89 o
  -6   0   6        6.15        7.08      1.64 o
  -5   0   6        4.29        4.04      1.32 o
  -4   0   6        1.90        2.41      1.45 o
  -3   0   6       50.86       40.55      1.67 o
  -2   0   6        0.81        4.61      1.43 o
  -1   0   6      402.95      424.91     10.60 o
   0   0   6      127.92      110.37     10.03 o
   1   0   6       67.59       54.55      4.04 o
   2   0   6       39.40       31.53      3.44 o
   3   0   6      182.61      184.08      8.11 o
   4   0   6       34.78       31.15      3.70 o
   5   0   6        2.16        1.83      1.85 o
  -8   1   6        1.40        2.00      1.47 o
  -7   1   6       13.56       12.96      2.15 o
  -6   1   6       27.47       25.01      2.65 o
  -5   1   6      123.97      117.77      5.33 o
  -4   1   6      594.79      564.44     12.06 o
  -3   1   6      215.34      208.82      4.03 o
  -2   1   6      218.80      231.74      7.33 o
  -1   1   6      161.29      171.94      6.50 o
   0   1   6       79.03       89.79      4.77 o
   1   1   6       33.37       27.94      2.92 o
   2   1   6       19.70       22.95      2.82 o
   3   1   6       33.34       30.86      3.45 o
   4   1   6        0.09       -1.52      1.68 o
   5   1   6       10.66        9.61      2.30 o
  -8   2   6        6.99        5.87      1.56 o
  -7   2   6       78.80       77.64      4.64 o
  -6   2   6       24.25       21.31      2.40 o
  -5   2   6        2.74        5.22      1.39 o
  -4   2   6       87.08       90.22      4.48 o
  -3   2   6       73.15       74.34      3.98 o
  -2   2   6       14.16       16.95      2.12 o
  -1   2   6      123.67      112.20      5.15 o
   0   2   6       90.98       99.85      5.04 o
   1   2   6      126.07      112.40      5.98 o
   2   2   6       88.02       84.74      5.28 o
   3   2   6        9.85        9.87      2.22 o
   4   2   6        6.95        7.37      2.29 o
   5   2   6        6.27        2.17      1.46 o
  -7   3   6       13.11       13.60      2.15 o
  -6   3   6       28.00       27.77      2.62 o
  -5   3   6      190.03      171.41      6.19 o
  -4   3   6      367.60      372.61      9.19 o
  -3   3   6      197.40      205.91      6.61 o
  -2   3   6      300.84      311.92      8.45 o
  -1   3   6       40.41       39.19      3.09 o
   0   3   6       75.39       74.45      4.52 o
   1   3   6      276.81      261.02      8.95 o
   2   3   6      179.27      181.25      7.73 o
   3   3   6      111.07      112.46      6.47 o
   4   3   6       51.54       47.35      4.62 o
   5   3   6       23.20       23.73      3.46 o
  -7   4   6       30.02       26.69      2.68 o
  -6   4   6        0.23        2.96      1.20 o
  -5   4   6        0.99        2.87      1.12 o
  -4   4   6       70.30       75.79      3.88 o
  -3   4   6       30.67       31.23      2.54 o
  -2   4   6       34.62       31.80      2.67 o
  -1   4   6       84.39       89.52      4.54 o
   0   4   6       81.45       72.53      4.50 o
   1   4   6       22.75       22.43      2.78 o
   2   4   6      181.88      188.49      7.88 o
   3   4   6       34.66       32.37      3.58 o
   4   4   6        6.55       10.68      2.60 o
  -6   5   6       86.41       95.51      4.51 o
  -5   5   6       74.28       73.58      3.80 o
  -4   5   6       30.44       35.83      2.66 o
  -3   5   6       10.62        9.76      1.46 o
  -2   5   6      198.21      190.43      6.42 o
  -1   5   6       21.24       22.68      2.27 o
   0   5   6       58.12       52.84      3.93 o
   1   5   6      171.26      161.53      7.01 o
   2   5   6       61.40       55.44      4.30 o
   3   5   6       11.16       10.07      2.43 o
   4   5   6        0.22        1.66      1.60 o
  -6   6   6       56.56       58.64      3.41 o
  -5   6   6       54.49       56.46      3.27 o
  -4   6   6        4.99        4.90      1.23 o
  -3   6   6       43.20       47.81      3.02 o
  -2   6   6       67.48       77.06      3.98 o
   0   6   6       59.93       62.57      4.12 o
   1   6   6      178.72      185.97      7.56 o
   2   6   6      120.87      117.57      6.31 o
   3   6   6       10.87       12.28      2.31 o
   4   6   6       24.46       19.68      3.22 o
  -5   7   6       29.46       30.96      2.39 o
  -4   7   6       93.48       95.93      4.10 o
  -3   7   6       68.38       87.29      4.01 o
  -2   7   6       49.04       54.44      3.28 o
  -1   7   6       11.45       12.58      1.98 o
   0   7   6       15.17       13.69      2.07 o
   1   7   6      107.60      115.85      5.86 o
   2   7   6       89.29       87.83      5.52 o
   3   7   6       90.30       97.84      6.17 o
   4   7   6       10.49       12.01      2.56 o
  -4   8   6        2.12        2.07      0.93 o
  -3   8   6       15.81       16.95      1.77 o
  -1   8   6      101.68       96.07      4.84 o
   0   8   6       51.22       49.44      3.80 o
   1   8   6       16.66       12.60      2.09 o
   2   8   6      112.26      108.53      6.15 o
   3   8   6       40.34       47.28      4.48 o
   4   8   6        4.69        6.81      2.32 o
  -4   9   6      162.50      150.76      4.93 o
  -1   9   6       38.32       39.82      3.21 o
   0   9   6      107.07      118.23      5.71 o
   1   9   6       53.63       45.50      3.84 o
   2   9   6        9.63       12.26      2.42 o
   3   9   6       23.61       30.25      3.72 o
   4   9   6        6.72       11.45      2.47 o
  -2  10   6      219.97      228.30      7.36 o
  -1  10   6       46.58       51.31      3.55 o
   0  10   6       46.08       50.85      3.74 o
   1  10   6        0.08        0.40      1.22 o
   2  10   6       60.70       66.25      4.90 o
   3  10   6       67.23       73.24      5.48 o
   4  10   6       27.78       29.19      3.78 o
  -2  11   6        2.08        3.54      1.23 o
  -1  11   6        5.91        1.84      1.10 o
   0  11   6        3.58        3.63      1.36 o
   1  11   6       34.74       36.10      3.52 o
   2  11   6       34.21       29.84      3.39 o
   3  11   6       10.74        8.10      2.21 o
   4  11   6        1.48        0.27      1.57 o
  -3  12   6        9.53       10.12      1.65 o
  -2  12   6       72.11       70.06      3.91 o
  -1  12   6       52.39       56.54      3.71 o
   0  12   6       44.00       46.82      3.67 o
   1  12   6       24.80       27.45      3.05 o
   2  12   6       22.16       22.41      3.03 o
   3  12   6        2.62        2.10      1.68 o
  -2  13   6       41.04       49.88      3.27 o
  -1  13   6       21.67       23.52      2.43 o
   0  13   6        3.87        5.23      1.62 o
   1  13   6       23.72       23.70      2.85 o
   2  13   6        1.21        2.24      1.56 o
   3  13   6        2.16        0.97      1.43 o
  -1  14   6        2.16        1.04      1.00 o
   0  14   6       40.04       44.68      3.60 o
   1  14   6        6.71        7.89      1.94 o
   2  14   6       43.82       41.85      4.01 o
   3  14   6        0.10        0.20      1.17 o
   1  15   6        4.55        5.61      1.73 o
   2  15   6       20.97       21.16      3.02 o
   3  15   6        2.57        7.50      2.29 o
   2  16   6        7.90       10.07      2.17 o
   3  16   6       14.71       13.38      2.59 o
  -2 -18   7        1.37       -0.34      1.46 o
  -1 -18   7        6.96        8.57      1.72 o
   0 -18   7        0.13       -0.46      1.45 o
  -3 -17   7        5.36        7.99      2.23 o
  -2 -17   7       26.70       27.41      3.46 o
  -1 -17   7        2.77        3.36      1.34 o
   0 -17   7        4.79        5.19      3.32 o
   1 -17   7        7.62        9.36      2.60 o
  -3 -16   7        0.01        0.68      1.21 o
  -2 -16   7        3.99        8.94      1.63 o
  -1 -16   7       29.80       29.90      4.24 o
   0 -16   7       16.66       12.78      1.82 o
   1 -16   7       16.50       20.24      4.56 o
  -4 -15   7        9.01       11.11      2.41 o
  -3 -15   7        0.23        4.91      2.03 o
  -2 -15   7       27.67       26.92      2.31 o
  -1 -15   7        7.66        7.41      1.43 o
   0 -15   7        0.48       -0.35      0.78 o
   1 -15   7        0.85        2.37      1.66 o
   2 -15   7       10.23        9.40      2.58 o
  -5 -14   7       20.84       23.65      3.38 o
  -4 -14   7       41.16       45.32      4.52 o
  -3 -14   7       11.24       15.65      2.70 o
  -2 -14   7        2.36        2.70      1.03 o
  -1 -14   7        3.11        0.89      1.30 o
   0 -14   7       22.08       21.90      2.64 o
   1 -14   7       22.93       22.48      4.70 o
   2 -14   7        2.95        5.06      1.79 o
  -5 -13   7        2.74        4.99      1.88 o
  -4 -13   7       16.11       16.34      2.78 o
  -3 -13   7       25.20       24.56      3.13 o
  -2 -13   7       11.19       11.11      1.52 o
  -1 -13   7       34.58       34.04      2.50 o
   0 -13   7        3.87        7.22      1.36 o
   1 -13   7        8.80       11.04      2.07 o
   2 -13   7        4.11        3.50      1.63 o
  -5 -12   7        0.22       -1.28      1.28 o
  -4 -12   7       22.54       25.64      3.28 o
  -3 -12   7        1.76        1.07      1.28 o
  -2 -12   7       24.33       20.87      1.95 o
  -1 -12   7       18.15       17.40      2.22 o
   0 -12   7        2.77        5.24      1.20 o
   1 -12   7       39.10       40.21      2.80 o
   2 -12   7       23.92       27.78      2.45 o
  -6 -11   7       22.41       25.21      3.47 o
  -5 -11   7        0.86       -0.24      1.10 o
  -4 -11   7       10.92        7.01      1.98 o
  -3 -11   7        3.34        3.86      1.48 o
  -2 -11   7       38.28       36.39      2.44 o
  -1 -11   7       44.38       47.64      2.90 o
   0 -11   7       21.27       21.09      1.98 o
   1 -11   7       35.30       34.64      2.62 o
   2 -11   7       15.57       15.82      1.93 o
   3 -11   7       12.86       11.43      2.35 o
  -6 -10   7       11.20       13.90      2.72 o
  -5 -10   7       16.85       14.60      2.52 o
  -4 -10   7       27.32       21.47      2.96 o
  -3 -10   7        2.71        1.81      1.59 o
  -2 -10   7        9.50       10.62      1.44 o
  -1 -10   7       42.16       45.24      2.63 o
   0 -10   7       74.30       70.95      3.68 o
   1 -10   7        9.18       11.69      1.77 o
   2 -10   7       16.06       18.05      2.76 o
   3 -10   7       19.78       25.31      3.30 o
   4 -10   7        7.47       10.60      2.43 o
  -7  -9   7        2.76        5.05      2.12 o
  -6  -9   7       18.25       17.70      2.92 o
  -5  -9   7        8.28        6.02      1.72 o
  -4  -9   7       11.11       10.04      2.27 o
  -3  -9   7       64.38       51.39      4.28 o
  -2  -9   7       13.15       10.76      1.32 o
  -1  -9   7      163.09      166.66      4.83 o
   0  -9   7       19.33       17.12      4.92 o
   1  -9   7       80.66       80.66      4.04 o
   2  -9   7       67.23       75.63      5.24 o
   3  -9   7       19.62       18.03      2.91 o
   4  -9   7       19.25       21.12      3.19 o
  -7  -8   7        6.92       13.53      2.83 o
  -6  -8   7        9.95       12.29      2.38 o
  -5  -8   7       40.22       39.43      3.86 o
  -4  -8   7       42.62       49.84      4.23 o
  -3  -8   7       56.26       58.92      4.46 o
  -2  -8   7      117.60      129.57      6.59 o
  -1  -8   7        0.87        0.82      0.72 o
   0  -8   7       82.14       78.34      3.26 o
   1  -8   7       86.60       79.68      7.02 o
   2  -8   7       18.82       15.19      2.65 o
   3  -8   7       21.67       16.78      2.73 o
   4  -8   7        1.99        1.28      1.61 o
  -7  -7   7        2.87        2.87      1.49 o
  -6  -7   7       27.38       21.45      3.17 o
  -5  -7   7       22.97       22.42      2.97 o
  -4  -7   7       58.44       57.89      4.47 o
  -3  -7   7       71.08       66.91      4.67 o
  -2  -7   7       79.35       70.82      4.86 o
  -1  -7   7       16.41       18.59      2.00 o
   0  -7   7       23.79       21.30      1.68 o
   1  -7   7       48.76       51.95      4.49 o
   2  -7   7        4.26        2.59      1.39 o
   3  -7   7       38.78       39.80      4.12 o
   4  -7   7        4.07        6.99      2.03 o
  -8  -6   7       13.04        9.02      2.25 o
  -7  -6   7        7.12        6.90      1.84 o
  -6  -6   7       15.83       13.39      2.53 o
  -5  -6   7       19.86       22.83      2.93 o
  -4  -6   7       68.74       67.75      4.74 o
  -3  -6   7       93.02       99.15      5.64 o
  -2  -6   7      166.65      155.17      7.06 o
  -1  -6   7       13.83       13.13      1.25 o
   0  -6   7       79.50       83.57      3.11 o
   1  -6   7        2.68        1.48      1.39 o
   2  -6   7        5.56        5.98      1.99 o
   3  -6   7       11.76       13.84      2.58 o
   4  -6   7        2.52        3.08      1.63 o
  -8  -5   7        5.43        5.39      2.12 o
  -7  -5   7        7.80        7.29      1.96 o
  -6  -5   7       23.26       27.51      3.29 o
  -5  -5   7       94.31       90.68      5.51 o
  -4  -5   7       17.39       14.64      2.37 o
  -3  -5   7       95.57       85.33      5.16 o
  -2  -5   7       95.83       96.62      5.48 o
  -1  -5   7       13.39       12.58      1.15 o
   0  -5   7       11.85       13.56      3.07 o
   1  -5   7       52.36       49.92      4.29 o
   2  -5   7       15.86       17.29      2.65 o
   3  -5   7       22.12       21.51      3.09 o
   4  -5   7       19.60       16.73      2.95 o
  -8  -4   7       13.41       11.79      2.58 o
  -7  -4   7        3.31        4.90      1.72 o
  -6  -4   7        7.59        2.31      1.13 o
  -5  -4   7       55.11       54.88      4.27 o
  -4  -4   7       24.57       19.79      2.59 o
  -3  -4   7       16.01       18.85      2.54 o
  -2  -4   7      281.50      275.66      9.26 o
  -1  -4   7       71.11       69.81      2.42 o
   0  -4   7       37.85       40.29      2.00 o
   1  -4   7       98.68       95.56      4.07 o
   2  -4   7        9.33        9.39      2.41 o
   3  -4   7       44.57       44.69      4.32 o
   4  -4   7       15.45       20.57      3.23 o
  -8  -3   7        2.15        1.31      1.40 o
  -7  -3   7       34.45       38.21      3.85 o
  -6  -3   7       28.04       18.47      2.60 o
  -5  -3   7       22.30       21.47      2.72 o
  -4  -3   7       16.79       17.76      2.57 o
  -3  -3   7       94.21      102.30      5.46 o
  -2  -3   7       74.06       80.14      4.92 o
  -1  -3   7       25.46       21.48      2.71 o
   0  -3   7        2.44        6.24      1.77 o
   1  -3   7        5.60        9.74      2.81 o
   2  -3   7       16.74       17.85      2.79 o
   3  -3   7       11.03       16.95      2.90 o
   4  -3   7        6.65        5.33      1.96 o
  -9  -2   7        0.61        0.62      1.54 o
  -8  -2   7       18.91       17.47      2.80 o
  -7  -2   7       12.58       17.19      2.60 o
  -6  -2   7       12.31        8.28      1.88 o
  -5  -2   7      111.77      103.59      5.61 o
  -4  -2   7       27.80       30.44      3.06 o
  -3  -2   7        3.27        4.98      1.54 o
  -2  -2   7      169.42      166.71      6.98 o
  -1  -2   7       22.90       20.35      2.66 o
   0  -2   7       21.61       19.91      2.58 o
   1  -2   7       21.87       18.23      3.03 o
   2  -2   7      158.59      145.23      7.34 o
   3  -2   7        7.36        6.29      1.91 o
   4  -2   7        4.01        4.81      2.09 o
  -9  -1   7        2.17        0.98      1.48 o
  -8  -1   7        5.16        5.18      1.90 o
  -7  -1   7       37.53       36.75      3.64 o
  -6  -1   7       27.52       26.90      3.09 o
  -5  -1   7      112.99      111.32      5.73 o
  -4  -1   7       16.48       13.19      2.17 o
  -3  -1   7       56.55       56.41      3.95 o
  -2  -1   7      187.22      182.18      7.21 o
  -1  -1   7       88.03      101.37      5.51 o
   0  -1   7       18.70       25.18      2.98 o
   1  -1   7      168.54      146.22      7.22 o
   2  -1   7        9.80       12.41      2.36 o
   3  -1   7        3.78        4.86      1.77 o
   4  -1   7       41.47       48.25      4.81 o
  -8   0   7        6.06        8.45      2.06 o
  -7   0   7       23.03       30.50      3.35 o
  -6   0   7        4.30        0.52      1.22 o
  -5   0   7        8.69       10.71      2.15 o
  -4   0   7      132.09      122.25      5.80 o
  -3   0   7       25.90       23.40      2.60 o
  -2   0   7       35.51       46.52      3.71 o
  -1   0   7      274.91      251.65      8.69 o
   0   0   7       17.88       18.57      2.50 o
   1   0   7        2.64        2.40      1.65 o
   2   0   7       24.55       19.43      2.86 o
   3   0   7       85.41       75.19      5.61 o
   4   0   7       25.66       30.67      3.95 o
  -8   1   7        5.12        9.26      2.11 o
  -7   1   7       37.50       38.97      3.54 o
  -6   1   7       27.53       37.67      3.38 o
  -5   1   7      112.80      105.81      5.40 o
  -4   1   7       16.57       20.22      2.46 o
  -3   1   7       56.56       46.24      3.55 o
  -2   1   7      187.26      184.99      7.14 o
  -1   1   7       87.99       79.88      4.89 o
   0   1   7       18.70       17.65      2.43 o
   1   1   7      168.55      160.95      7.50 o
   2   1   7        9.81       11.25      2.32 o
   3   1   7        3.83        4.18      1.89 o
   4   1   7       41.34       52.22      4.99 o
  -7   2   7       12.65       14.96      2.27 o
  -6   2   7       12.34       12.87      2.01 o
  -5   2   7      111.65      115.16      5.49 o
  -4   2   7       27.90       25.77      2.70 o
  -3   2   7        3.24        3.66      1.20 o
  -2   2   7      169.49      154.89      6.52 o
  -1   2   7       22.93       20.61      2.58 o
   0   2   7       21.58       22.94      2.83 o
   1   2   7       21.78       19.80      3.00 o
   2   2   7      158.46      157.77      7.77 o
   3   2   7        7.27        5.32      1.97 o
   4   2   7        4.06        4.10      1.91 o
  -7   3   7       34.51       37.47      3.32 o
  -6   3   7       28.00       23.83      2.59 o
  -5   3   7       22.39       27.18      2.71 o
  -4   3   7       16.71       17.71      2.23 o
  -3   3   7       94.32       87.63      4.73 o
  -2   3   7       74.11       76.63      4.53 o
  -1   3   7       25.45       21.56      2.54 o
   0   3   7        2.45        1.46      1.17 o
   1   3   7        5.57        4.88      1.59 o
   2   3   7       16.81       19.81      2.83 o
   3   3   7       11.05       13.27      2.61 o
   4   3   7        6.67        6.78      2.43 o
  -6   4   7        7.64       11.11      1.98 o
  -5   4   7       55.21       59.68      3.87 o
  -4   4   7       24.61       23.98      2.45 o
  -3   4   7       16.06       19.32      2.33 o
  -2   4   7      281.16      290.07      8.93 o
  -1   4   7       71.10       65.93      4.29 o
   0   4   7       37.84       41.67      3.68 o
   1   4   7       98.65      100.13      5.95 o
   2   4   7        9.31       10.29      2.27 o
   3   4   7       44.68       46.62      4.66 o
  -6   5   7       23.21       27.60      2.67 o
  -5   5   7       94.28       92.55      4.66 o
  -4   5   7       17.41       18.72      2.18 o
  -3   5   7       95.45       94.83      4.82 o
  -2   5   7       96.24       95.80      5.02 o
   0   5   7       11.84       11.08      2.14 o
   1   5   7       52.27       54.40      4.42 o
   2   5   7       15.80       15.00      2.62 o
   3   5   7       22.09       24.10      3.38 o
  -5   6   7       19.79       13.53      1.92 o
  -4   6   7       68.62       73.62      4.09 o
  -3   6   7       92.93       94.99      4.80 o
  -2   6   7      166.77      166.70      6.46 o
  -1   6   7       13.83       13.60      2.28 o
   0   6   7       79.56       82.67      5.13 o
   1   6   7        2.68        1.95      1.47 o
   2   6   7        5.56        6.49      2.02 o
   3   6   7       11.74       14.10      2.91 o
  -5   7   7       23.05       22.15      2.17 o
  -4   7   7       58.45       58.45      3.59 o
  -3   7   7       71.08       76.98      4.31 o
  -1   7   7       16.47       22.17      2.79 o
   0   7   7       23.74       23.76      2.95 o
   1   7   7       48.81       52.56      4.38 o
   2   7   7        4.24        6.97      2.16 o
   3   7   7       38.75       39.75      4.36 o
  -4   8   7       42.60       54.47      3.42 o
  -3   8   7       56.57       63.49      3.77 o
  -1   8   7        0.86        0.76      1.23 o
   0   8   7       82.17       85.80      5.26 o
   1   8   7       86.52       76.19      5.23 o
   2   8   7       18.86       24.72      3.35 o
   3   8   7       21.66       19.30      3.17 o
  -2   9   7       13.14       11.01      2.02 o
  -1   9   7      162.95      163.48      6.99 o
   0   9   7       19.27       22.33      2.90 o
   1   9   7       80.63       86.09      5.58 o
   2   9   7       67.31       63.19      5.15 o
   3   9   7       19.54       19.89      3.12 o
  -2  10   7        9.52       11.85      2.00 o
  -1  10   7       42.17       42.87      3.60 o
   0  10   7       74.31       72.82      4.90 o
   1  10   7        9.16       14.01      2.60 o
   2  10   7       16.08       25.64      3.54 o
   3  10   7       19.80       30.70      3.88 o
  -2  11   7       38.24       38.99      3.30 o
  -1  11   7       44.51       49.01      3.90 o
   0  11   7       21.31       18.47      2.57 o
   1  11   7       35.27       36.24      3.75 o
   2  11   7       15.59       15.10      2.76 o
   3  11   7       12.84       14.29      2.82 o
  -2  12   7       24.31       22.96      2.55 o
  -1  12   7       18.05       22.19      2.70 o
   0  12   7        2.80        3.84      1.55 o
   1  12   7       39.08       49.25      4.37 o
   2  12   7       23.82       21.27      3.11 o
  -1  13   7       34.65       32.94      3.15 o
   0  13   7        3.89        4.33      1.59 o
   1  13   7        8.81       11.70      2.30 o
   2  13   7        4.10        4.44      1.90 o
   0  14   7       22.09       24.38      3.04 o
   1  14   7       22.89       19.89      3.00 o
   2  14   7        2.95        0.23      1.50 o
   2  15   7       10.23        8.72      2.16 o
  -3 -14   8        0.46       -0.71      1.70 o
  -2 -14   8       22.97       15.99      2.92 o
  -1 -14   8        6.70        9.52      2.45 o
   0 -14   8        8.21       10.01      2.38 o
  -3 -13   8        9.34       11.19      2.46 o
  -2 -13   8        9.70        8.31      2.32 o
  -1 -13   8       14.42       18.52      3.20 o
   0 -13   8        3.81        3.71      1.70 o
   1 -13   8        0.74        2.32      1.21 o
  -4 -12   8        6.03        6.43      2.03 o
  -3 -12   8        9.57        7.69      2.15 o
  -2 -12   8        4.90        5.23      1.96 o
  -1 -12   8       76.36       86.25      6.06 o
   0 -12   8       18.61       16.67      2.98 o
   1 -12   8       14.80       10.05      1.71 o
   2 -12   8        2.62       -0.36      1.48 o
  -5 -11   8       24.94       29.24      3.88 o
  -4 -11   8        4.23        5.78      2.19 o
  -3 -11   8       21.60       20.28      3.15 o
  -2 -11   8        2.37        2.97      1.70 o
  -1 -11   8        9.95       13.91      2.57 o
   0 -11   8       38.06       36.72      4.14 o
   1 -11   8       15.54       16.05      3.25 o
   2 -11   8        3.35        5.08      2.13 o
  -5 -10   8        3.31        5.75      2.17 o
  -4 -10   8        8.12       10.69      2.44 o
  -3 -10   8        9.02       13.66      2.81 o
  -2 -10   8       36.86       34.12      3.84 o
  -1 -10   8        8.24       12.79      2.63 o
   0 -10   8       49.70       52.29      4.76 o
   1 -10   8       37.45       43.60      5.30 o
   2 -10   8        6.86        1.14      1.47 o
  -6  -9   8        6.71       11.60      2.72 o
  -5  -9   8       21.52       22.37      3.13 o
  -4  -9   8       20.12       21.30      3.02 o
  -3  -9   8       75.42       82.09      5.69 o
  -2  -9   8       25.53       26.12      3.29 o
  -1  -9   8       30.48       28.28      3.46 o
   0  -9   8       37.66       32.86      3.75 o
   1  -9   8       25.40       34.03      2.77 o
   2  -9   8        1.86        3.85      1.97 o
  -6  -8   8        7.53       11.98      2.59 o
  -5  -8   8        8.27        9.39      2.25 o
  -4  -8   8       14.54       18.30      2.95 o
  -3  -8   8        0.17        4.12      1.84 o
  -2  -8   8       50.76       49.92      4.49 o
  -1  -8   8       72.97       74.08      5.36 o
   0  -8   8       14.14       13.19      2.79 o
   1  -8   8       71.56       76.29      4.05 o
   2  -8   8       21.99       29.81      3.92 o
  -6  -7   8       17.27       18.88      3.15 o
  -5  -7   8        6.52        7.17      2.00 o
  -4  -7   8       17.31       19.17      2.89 o
  -3  -7   8       98.19      101.32      6.20 o
  -2  -7   8        7.43       10.09      2.32 o
  -1  -7   8       52.21       55.56      4.72 o
   0  -7   8       64.35       61.02      5.04 o
   1  -7   8        2.45        3.07      1.33 o
   2  -7   8        1.25        2.47      1.87 o
  -7  -6   8       17.10       15.18      2.82 o
  -6  -6   8       15.58       16.08      2.83 o
  -5  -6   8       33.36       31.16      3.61 o
  -4  -6   8        5.03        4.20      1.89 o
  -3  -6   8       55.71       53.46      4.53 o
  -2  -6   8       51.77       54.71      4.50 o
  -1  -6   8       15.83       16.30      2.72 o
   0  -6   8       23.05       20.22      2.98 o
   1  -6   8        1.94        1.60      1.09 o
   2  -6   8        7.88        6.22      1.97 o
   3  -6   8        2.51        5.01      1.91 o
  -7  -5   8        3.29        5.89      1.93 o
  -6  -5   8       22.28       25.66      3.35 o
  -5  -5   8        8.15        9.73      2.42 o
  -4  -5   8        8.61        8.48      2.03 o
  -3  -5   8       32.64       31.33      3.45 o
  -2  -5   8       22.13       15.23      2.54 o
  -1  -5   8       36.86       38.44      3.93 o
   0  -5   8       22.25       24.86      3.45 o
   1  -5   8       50.12       48.59      3.31 o
   2  -5   8       23.47       16.80      2.99 o
   3  -5   8        6.59        3.39      1.76 o
  -7  -4   8        3.86       -0.31      1.47 o
  -6  -4   8        3.20        4.13      1.87 o
  -5  -4   8       35.93       36.06      3.76 o
  -4  -4   8       21.16       18.88      2.80 o
  -3  -4   8        0.85       -0.11      1.41 o
  -2  -4   8      124.97      124.93      6.61 o
  -1  -4   8        5.33        4.45      1.93 o
   0  -4   8       28.48       27.49      3.49 o
   1  -4   8      145.27      135.06      5.24 o
   2  -4   8        4.06        4.56      1.74 o
   3  -4   8        6.68        3.04      2.06 o
  -8  -3   8        0.79        3.95      1.96 o
  -7  -3   8        7.57        8.66      2.19 o
  -6  -3   8        7.66        8.72      2.07 o
  -5  -3   8      115.83      108.97      6.21 o
  -4  -3   8       50.88       53.73      4.34 o
  -3  -3   8       42.55       34.98      3.57 o
  -2  -3   8      173.23      179.28      7.85 o
  -1  -3   8       94.41       99.35      6.06 o
   0  -3   8       33.41       37.96      3.97 o
   1  -3   8       12.25       13.89      2.61 o
   2  -3   8       21.97       20.27      3.23 o
   3  -3   8        7.75        4.11      1.94 o
  -8  -2   8       23.18       26.00      3.43 o
  -7  -2   8        3.33        8.58      2.30 o
  -6  -2   8        4.16        6.15      1.99 o
  -5  -2   8       31.11       38.50      3.78 o
  -4  -2   8       12.33       16.85      2.69 o
  -3  -2   8        6.26        4.07      1.54 o
  -2  -2   8       57.93       59.58      4.59 o
  -1  -2   8       12.08       14.91      2.56 o
   0  -2   8       20.88       20.11      3.01 o
   1  -2   8      101.31      101.97      6.59 o
   2  -2   8        7.35        5.94      2.13 o
   3  -2   8        5.90        4.85      2.07 o
  -8  -1   8        4.97        8.81      2.33 o
  -7  -1   8        6.89        8.29      2.12 o
  -6  -1   8        5.80       10.47      2.14 o
  -5  -1   8       92.75       83.69      5.29 o
  -4  -1   8       12.00       11.89      2.18 o
  -3  -1   8       14.65       10.97      2.23 o
  -2  -1   8      168.50      162.16      7.39 o
  -1  -1   8       57.87       50.09      4.35 o
   0  -1   8       45.77       43.56      4.02 o
   1  -1   8       12.94       11.08      2.59 o
   2  -1   8       50.98       49.69      4.76 o
   3  -1   8       17.38       13.39      2.84 o
  -8   0   8        1.68        1.09      1.32 o
  -7   0   8        0.01       -0.35      1.38 o
  -6   0   8        6.38        7.53      2.04 o
  -5   0   8       21.53       21.32      2.88 o
  -4   0   8       22.43       17.04      2.63 o
  -3   0   8        4.98        1.15      1.32 o
  -2   0   8       45.03       42.74      3.89 o
  -1   0   8       58.12       69.64      4.91 o
   0   0   8       81.25       90.89      4.10 o
   1   0   8       34.96       38.92      4.19 o
   2   0   8        0.11        1.48      1.68 o
  -8   1   8        4.93        6.00      1.84 o
  -7   1   8        6.90        8.83      2.11 o
  -6   1   8        5.81        6.39      1.66 o
  -5   1   8       92.62       85.26      5.17 o
  -4   1   8       12.01       12.27      2.12 o
  -3   1   8       14.65       15.64      2.41 o
  -2   1   8      168.47      178.20      7.70 o
  -1   1   8       57.97       51.36      4.28 o
   0   1   8       45.72       42.47      4.14 o
   1   1   8       12.92       11.47      2.52 o
   2   1   8       50.97       48.73      4.69 o
  -7   2   8        3.34        3.24      1.51 o
  -6   2   8        4.16        7.53      1.83 o
  -5   2   8       31.09       33.52      3.33 o
  -4   2   8       12.40       15.75      2.44 o
  -3   2   8        6.25        7.43      1.88 o
  -2   2   8       58.00       57.40      4.41 o
  -1   2   8       12.06        8.31      1.99 o
   0   2   8       20.93       25.96      3.48 o
   1   2   8      101.42       94.21      6.18 o
   2   2   8        7.35        7.54      2.44 o
  -7   3   8        7.60        8.70      1.86 o
  -6   3   8        7.65        9.10      1.79 o
  -5   3   8      116.02      114.69      5.84 o
  -4   3   8       50.94       49.79      3.87 o
  -3   3   8       42.50       43.49      3.67 o
  -2   3   8      173.32      180.54      7.62 o
  -1   3   8       94.33       96.70      5.67 o
   0   3   8       33.50       30.35      3.53 o
   1   3   8       12.23       14.67      2.87 o
   2   3   8       21.93       22.98      3.38 o
  -6   4   8        3.17        5.25      1.61 o
  -5   4   8       35.92       34.72      3.28 o
  -4   4   8       21.16       21.46      2.67 o
  -3   4   8        0.87        2.39      1.47 o
  -2   4   8      125.04      121.66      6.22 o
   0   4   8       28.40       29.89      3.57 o
   1   4   8      145.20      138.63      7.53 o
   2   4   8        4.05        5.34      1.89 o
  -5   5   8        8.17        6.10      1.52 o
  -4   5   8        8.69       12.42      2.07 o
  -3   5   8       32.65       38.98      3.57 o
  -2   5   8       22.07       20.31      2.65 o
  -1   5   8       36.85       38.05      3.73 o
   0   5   8       22.25       22.13      3.31 o
   1   5   8       50.06       52.63      4.73 o
   2   5   8       23.36       20.93      3.33 o
  -5   6   8       33.36       35.10      3.13 o
  -4   6   8        5.01        4.24      1.41 o
  -3   6   8       55.78       59.01      4.18 o
  -2   6   8       51.61       54.89      4.12 o
  -1   6   8       15.87       12.71      2.33 o
   0   6   8       23.00       22.27      3.15 o
   1   6   8        1.96        5.37      2.07 o
   2   6   8        7.87        8.47      2.22 o
  -4   7   8       17.32       17.65      2.19 o
  -3   7   8       98.31       90.67      5.08 o
  -1   7   8       52.01       52.90      4.43 o
   0   7   8       64.40       61.09      4.97 o
   1   7   8        2.43        3.65      1.85 o
   2   7   8        1.23        0.58      1.60 o
  -2   8   8       50.76       54.55      4.42 o
  -1   8   8       72.85       76.83      5.23 o
   0   8   8       14.14       14.63      2.78 o
   1   8   8       71.53       77.95      5.72 o
   2   8   8       21.94       18.93      3.21 o
  -2   9   8       25.40       27.35      3.28 o
  -1   9   8       30.52       28.25      3.23 o
   0   9   8       37.65       37.97      3.98 o
   1   9   8       25.47       19.96      3.02 o
   2   9   8        1.86        2.14      1.72 o
  -2  10   8       36.82       36.48      3.63 o
  -1  10   8        8.24        8.48      2.03 o
   0  10   8       49.69       61.62      4.87 o
   1  10   8       37.50       39.05      4.18 o
   2  10   8        6.86        9.60      2.40 o
  -3  11   8       21.67       17.45      2.56 o
  -2  11   8        2.34        3.71      1.59 o
  -1  11   8        9.93        5.99      1.81 o
   0  11   8       38.00       48.74      4.36 o
   1  11   8       15.45       19.89      3.13 o
  -2  12   8        4.90        3.03      1.38 o
  -1  12   8       76.40       85.52      5.50 o
   0  12   8       18.70       12.32      2.44 o
   1  12   8       14.81       13.21      2.58 o
   0  13   8        3.81        5.28      1.84 o
   1  13   8        0.73        0.26      1.66 o
   1  14   8        0.71        4.00      2.17 o
  -2 -10   9        0.06        2.43      2.04 o
  -4  -9   9        3.24        6.64      2.17 o
  -3  -9   9        1.02       -1.82      1.82 o
  -2  -9   9       24.20       24.72      3.39 o
  -1  -9   9        0.78       -0.32      1.67 o
  -4  -8   9        5.01        3.15      1.82 o
  -3  -8   9        1.53        1.22      1.53 o
  -2  -8   9        0.43        1.11      1.85 o
  -1  -8   9       18.22       18.77      3.07 o
   0  -8   9       30.24       40.66      4.46 o
  -5  -7   9        0.23        2.65      1.80 o
  -4  -7   9       17.47       17.84      3.05 o
  -3  -7   9       32.10       34.10      3.87 o
  -2  -7   9        4.88        1.92      1.69 o
  -1  -7   9        2.37        2.07      1.42 o
   0  -7   9        2.93        6.51      2.28 o
  -5  -6   9        2.07        1.92      1.51 o
  -4  -6   9        0.18        0.32      0.97 o
  -3  -6   9        8.14       13.11      2.81 o
  -2  -6   9       37.63       38.83      4.06 o
  -1  -6   9       17.42       22.47      3.40 o
   0  -6   9       26.18       35.22      4.22 o
   1  -6   9        5.70        2.88      2.01 o
  -6  -5   9       25.18       23.93      3.33 o
  -5  -5   9        1.84        4.62      1.95 o
  -4  -5   9        5.77        7.47      2.02 o
  -3  -5   9       25.73       22.10      3.27 o
  -2  -5   9       32.77       31.63      3.74 o
  -1  -5   9        0.17       -0.75      1.42 o
   0  -5   9       20.51       22.65      3.39 o
   1  -5   9        2.94        1.83      1.54 o
  -6  -4   9        6.11        4.86      1.83 o
  -5  -4   9       30.98       24.08      3.38 o
  -4  -4   9       31.43       29.61      3.55 o
  -3  -4   9       29.15       31.01      3.63 o
  -2  -4   9       22.97       27.52      3.70 o
  -1  -4   9        1.83        2.38      1.62 o
   0  -4   9       26.95       26.91      3.54 o
   1  -4   9       10.57        3.86      1.97 o
  -7  -3   9        4.05        2.59      1.59 o
  -6  -3   9        7.77        7.81      2.08 o
  -5  -3   9        3.60        3.73      1.92 o
  -4  -3   9       16.84       22.03      3.08 o
  -3  -3   9        1.75        2.49      1.36 o
  -2  -3   9       51.15       54.15      4.84 o
  -1  -3   9        1.60        4.52      1.91 o
   0  -3   9       19.80       27.17      2.55 o
   1  -3   9       19.39       17.71      3.04 o
  -7  -2   9       11.07       12.26      2.49 o
  -6  -2   9       16.78       18.02      2.87 o
  -5  -2   9        0.83        0.55      1.33 o
  -4  -2   9        2.47        1.29      1.46 o
  -3  -2   9        4.08        4.36      1.85 o
  -2  -2   9       12.33       15.22      2.62 o
  -1  -2   9        5.57        6.06      1.99 o
   0  -2   9        6.46        7.15      1.57 o
   1  -2   9        0.48        1.37      1.80 o
  -7  -1   9        3.12       -1.81      1.81 o
  -6  -1   9        3.65        6.70      2.13 o
  -5  -1   9        0.02        7.27      2.24 o
  -4  -1   9        2.25        1.68      1.34 o
  -3  -1   9        8.36       14.20      2.66 o
  -2  -1   9       12.53       15.64      2.79 o
  -1  -1   9       25.50       26.60      3.53 o
   0  -1   9       19.48       16.91      2.11 o
   1  -1   9       16.73       21.17      3.46 o
  -7   0   9        0.98        1.73      1.45 o
  -6   0   9        5.19        7.23      2.30 o
  -5   0   9       92.31       86.88      5.69 o
  -4   0   9       39.50       45.96      4.24 o
  -3   0   9        0.00       -0.20      1.21 o
  -2   0   9      148.11      146.99      7.54 o
  -1   0   9       12.86       16.56      2.68 o
   0   0   9        5.40        7.02      2.61 o
   1   0   9        7.72        6.54      2.27 o
  -7   1   9        3.14        2.87      1.39 o
  -6   1   9        3.64        2.62      1.44 o
  -5   1   9        0.02        1.89      1.13 o
  -4   1   9        2.24        2.11      1.27 o
  -3   1   9        8.33        7.94      2.10 o
  -2   1   9       12.55       11.55      2.47 o
  -1   1   9       25.46       27.07      3.44 o
   0   1   9       19.47       20.54      3.20 o
   1   1   9       16.74       26.52      3.66 o
  -7   2   9       11.06       13.64      2.43 o
  -6   2   9       16.75       19.47      2.80 o
  -5   2   9        0.83        4.60      1.70 o
  -4   2   9        2.47        4.06      1.69 o
  -3   2   9        4.05        3.89      1.52 o
  -2   2   9       12.31       10.71      2.22 o
  -1   2   9        5.58        7.12      2.23 o
   0   2   9        6.49        8.53      2.21 o
   1   2   9        0.48        0.83      1.43 o
  -6   3   9        7.80       15.13      2.54 o
  -5   3   9        3.61        3.25      1.47 o
  -4   3   9       16.84       22.02      2.82 o
  -3   3   9        1.76        2.86      1.47 o
  -2   3   9       51.05       54.08      4.60 o
  -1   3   9        1.62       -1.51      1.51 o
   0   3   9       19.79       20.78      3.32 o
   1   3   9       19.42       12.48      2.61 o
  -5   4   9       31.03       30.45      3.31 o
  -4   4   9       31.41       29.40      3.24 o
  -3   4   9       29.11       25.73      3.14 o
  -2   4   9       22.97       25.84      3.22 o
  -1   4   9        1.82        3.84      1.63 o
   0   4   9       26.98       34.07      4.00 o
   1   4   9       10.54        7.20      2.44 o
  -5   5   9        1.83        3.90      1.66 o
  -4   5   9        5.75        3.90      1.65 o
  -3   5   9       25.74       20.32      2.80 o
  -2   5   9       32.79       40.66      4.00 o
  -1   5   9        0.17        2.49      1.69 o
   0   5   9       20.47       20.11      3.25 o
   1   5   9        2.93        3.32      1.75 o
  -4   6   9        0.18       -0.24      1.34 o
  -3   6   9        8.16       10.21      2.06 o
  -1   6   9       17.42       13.58      2.83 o
   0   6   9       26.14       31.30      3.85 o
  -4   7   9       17.50       17.08      2.46 o
  -3   7   9       32.09       34.22      3.45 o
  -2   7   9        4.90        8.79      2.16 o
  -1   7   9        2.38        1.13      1.47 o
   0   7   9        2.94        3.66      1.76 o
  -2   8   9        0.43        1.07      1.31 o
  -1   8   9       18.25       16.14      2.83 o
   0   8   9       30.29       36.39      4.08 o
  -2   9   9       24.19       23.48      3.27 o
  -1   9   9        0.78        1.60      1.51 o
   0   9   9       18.96       21.60      3.30 o
  -3  10   9        2.65        4.35      1.55 o
  -2  10   9        0.06        1.46      1.28 o
  -1  10   9       13.40       13.54      2.73 o
   0  10   9       27.57       25.02      3.43 o
  -2  11   9        0.68        2.81      1.36 o
  -1  11   9       16.72       21.76      3.18 o
   0  11   9       18.28       15.01      2.88 o
  -1  12   9        7.39       10.13      2.42 o
   0  12   9        7.13        6.51      2.23 o
  -4  -3  10        5.45        5.38      1.86 o
  -3  -3  10        0.14        1.81      1.76 o
  -5  -2  10        3.24        5.49      1.77 o
  -4  -2  10       10.18       14.85      2.66 o
  -3  -2  10        0.78        0.07      1.58 o
  -2  -2  10        5.59        4.46      1.97 o
  -5  -1  10       10.93       10.70      2.56 o
  -4  -1  10       10.93       13.68      2.85 o
  -3  -1  10       10.37       12.14      2.55 o
  -2  -1  10       10.16       13.34      2.78 o
  -6   0  10        0.21        3.64      1.77 o
  -5   0  10        2.57        6.33      1.98 o
  -4   0  10        0.90        1.09      1.60 o
  -3   0  10       16.00       24.74      3.45 o
  -2   0  10       25.87       27.39      3.66 o
  -6   1  10        7.27        7.22      1.98 o
  -5   1  10       10.91       10.53      2.24 o
  -4   1  10       10.91        9.71      2.19 o
  -3   1  10       10.44       16.29      3.08 o
  -2   1  10       10.13       14.24      2.77 o
  -1   1  10        1.26        1.62      1.35 o
  -6   2  10       24.07       25.40      3.40 o
  -5   2  10        3.24        4.78      1.81 o
  -4   2  10       10.16       10.04      2.30 o
  -3   2  10        0.78        2.35      1.79 o
  -2   2  10        5.57        3.14      1.44 o
  -5   3  10        2.38        5.67      1.60 o
  -4   3  10        5.45        5.02      1.92 o
  -3   3  10        0.13        0.64      1.41 o
  -2   3  10        6.00        4.79      1.84 o
  -5   4  10        4.64        7.60      2.10 o
  -4   4  10        4.38        5.16      1.78 o
  -3   4  10        2.66        5.22      2.01 o
  -4   5  10        0.94        0.13      1.17 o
  -3   5  10        5.37        6.10      1.97 o
  -2   5  10        0.35        0.69      1.53 o
  -4   6  10       12.87       16.87      2.84 o
  -3   6  10        5.65        3.07      1.47 o
  -2   6  10        1.04       -1.83      1.83 o
  -2   7  10        0.54       -0.65      1.36 o
  -3   8  10        7.32        6.82      1.94 o
  -2   8  10        4.51        2.80      1.64 o
  -3   9  10        8.06        8.13      2.39 o
  -2   9  10        5.14        2.92      1.74 o
 
